# Supplementary material for: Integrative taxonomy confirms three species of Coniocarpon (Arthoniaceae) in Norway
Source: MycoKeys. 2020 Jan 23;62:27–51. doi: 10.3897/mycokeys.62.48480 (PMC6992689; doi:10.3897/mycokeys.62.48480)
Supplement: XML Treatment for Coniocarpon cinnabarinum [file mycokeys.62.48480-treatment1.xml]

<!DOCTYPE tp:taxon-treatment
  PUBLIC "-//TaxonX//DTD Taxonomic Treatment Publishing DTD v0 20100105//EN" "tax-treatment-NSO.dtd">
<tp:taxon-treatment xmlns:tp="http://www.plazi.org/taxpub"><tp:treatment-meta><kwd-group><label>Taxon classification</label><kwd><named-content xmlns:xlink="http://www.w3.org/1999/xlink" content-type="kingdom">Fungi</named-content></kwd><kwd><named-content xmlns:xlink="http://www.w3.org/1999/xlink" content-type="order">Arthoniales</named-content></kwd><kwd><named-content xmlns:xlink="http://www.w3.org/1999/xlink" content-type="family">Arthoniaceae</named-content></kwd></kwd-group><mixed-citation publication-type="journal"><person-group><name><surname>Frisch</surname><given-names>Andreas</given-names></name><name><surname>Moen</surname><given-names>Victoria Stornes</given-names></name><name><surname>Grube</surname><given-names>Martin</given-names></name><name><surname>Bendiksby</surname><given-names>Mika</given-names></name></person-group><article-title>Integrative taxonomy confirms three species of <italic><tp:taxon-name><tp:taxon-name-part taxon-name-part-type="genus" reg="Coniocarpon">Coniocarpon</tp:taxon-name-part></tp:taxon-name></italic> (<tp:taxon-name><tp:taxon-name-part taxon-name-part-type="family">Arthoniaceae</tp:taxon-name-part></tp:taxon-name>) in Norway</article-title><source>MycoKeys</source><day>23</day><month>1</month><year>2020</year><volume>62</volume><fpage>27</fpage><lpage>51</lpage><pub-id pub-id-type="doi">10.3897/mycokeys.62.48480</pub-id></mixed-citation></tp:treatment-meta><tp:nomenclature><tp:taxon-name><object-id xmlns:xlink="http://www.w3.org/1999/xlink" content-type="arpha" xlink:type="simple">7E9519C4-EE2F-5FBF-BAAE-AEAE45C0AE10</object-id>
              <tp:taxon-name-part taxon-name-part-type="genus" reg="Coniocarpon">Coniocarpon</tp:taxon-name-part>
              <tp:taxon-name-part taxon-name-part-type="species" reg="cinnabarinum">cinnabarinum</tp:taxon-name-part>
              <object-id xmlns:xlink="http://www.w3.org/1999/xlink" content-type="mycobank" xlink:type="simple">383614</object-id>
            </tp:taxon-name><tp:taxon-authority>DC.</tp:taxon-authority><xref ref-type="fig" rid="F2">Figs 2</xref><xref ref-type="fig" rid="F3">, 3A</xref><xref ref-type="fig" rid="F4">, 4A, B</xref><xref ref-type="fig" rid="F5">, 5</xref><xref ref-type="fig" rid="F6">, 6A</xref><tp:nomenclature-citation-list><tp:nomenclature-citation><tp:taxon-name>
                  <tp:taxon-name-part taxon-name-part-type="genus" reg="Coniocarpon">Coniocarpon</tp:taxon-name-part> <tp:taxon-name-part taxon-name-part-type="species" reg="cinnabarinum">cinnabarinum</tp:taxon-name-part></tp:taxon-name><comment>DC.: Lamarck and de Candolle, Flore française 2: 323 (1805). Type: not selected [see under "Notes" below].</comment></tp:nomenclature-citation><tp:nomenclature-citation><tp:taxon-name>
                  <tp:taxon-name-part taxon-name-part-type="genus" reg="Spiloma"/>
                  <tp:taxon-name-part taxon-name-part-type="species" reg="tumidulum"/>
                </tp:taxon-name><comment>= <tp:taxon-name><tp:taxon-name-part taxon-name-part-type="genus" reg="Spiloma">Spiloma</tp:taxon-name-part> <tp:taxon-name-part taxon-name-part-type="uncertainty-rank">?</tp:taxon-name-part> <tp:taxon-name-part taxon-name-part-type="species" reg="tumidulum">tumidulum</tp:taxon-name-part></tp:taxon-name> Ach., Methodus qua omnes detectos lichenes: 11 (1803) [MB 405550]. Type: Hispania, Schousboe (H-Ach. 3 c!, holotype). </comment></tp:nomenclature-citation><tp:nomenclature-citation><tp:taxon-name>
                  <tp:taxon-name-part taxon-name-part-type="genus" reg="Spiloma"/>
                  <tp:taxon-name-part taxon-name-part-type="species" reg="tumidulum"/>
                  <tp:taxon-name-part taxon-name-part-type="variety" reg="rubrum"/>
                </tp:taxon-name><comment>= <tp:taxon-name><tp:taxon-name-part taxon-name-part-type="genus" reg="Spiloma">Spiloma</tp:taxon-name-part> <tp:taxon-name-part taxon-name-part-type="species" reg="tumidulum">tumidulum</tp:taxon-name-part> <tp:taxon-name-part taxon-name-part-type="infraspecific-rank">var.</tp:taxon-name-part> <tp:taxon-name-part taxon-name-part-type="variety" reg="rubrum">rubrum</tp:taxon-name-part></tp:taxon-name> Ach., Lichenographia universalis: 137 (1810) – nom. illegit. Type: Gallia (H-Ach. 2 c!). </comment></tp:nomenclature-citation></tp:nomenclature-citation-list></tp:nomenclature><tp:treatment-sec sec-type="description" id="SECID0EINAI"><title>Description.</title><p>Thallus pale olive gray to brown, weakly glossy to matt, smooth, endophloeodal to partly epiphloeodal, continuous; <italic>prothallus line</italic> dark gray to brown, sometimes present when in contact with other lichens; <italic>photobiont</italic> trentepohlioid, the cells rounded to elliptical, 7–12 × 4–8 μm, forming short chains. Ascomata irregularly rounded to elliptical to weakly lobed, rarely distinctly lirellate, with steep flanks, emergent from thallus, 0.1–0.4 × 0.1–0.3 mm, 95–140 µm tall, solitary or forming loose to dense aggregations of 3–15 ascomata, (0.3–)0.5–2.0(–3.5) × 0.3–1.6 mm; <italic>disc</italic> dark purple black, flat to weakly convex, matt to weakly glossy, white pruinose, a layer of orange–red pruina sometimes present above the white pruina; old ascomata sometimes epruinose; <italic>margins</italic> level with the disc, typically orange–red pruinose, sometimes with additional patches of white pruina; <italic>proper exciple</italic> brown, 8–15 µm wide, composed of compressed and vertically oriented paraphysoidal hyphae, the hyphae 1–2 µm thick, branched and netted, often forming short hairs up to 15 µm long at the outer margin; old bark cells often attached to the exciple; <italic>epithecium</italic> brown, 10–25 µm tall, conglutinated only in the lower parts, composed of branched tips of the paraphysoidal hyphae extending horizontally above the asci; the tips slightly widened to 3(–4) µm, sometimes extending from the epithecium as sparsely branched anticlinal hairs up to 22 µm long; <italic>hymenium</italic> hyaline, strongly conglutinated, (45–)65–90 µm tall, paraphysoids densely branched and netted, 1–2 µm thick; <italic>hypothecium</italic> hyaline, conglutinated, 20–35 µm tall, formed of irregular prosoplectenchymatic hyphae 1–2 µm diam.; <italic>crystals</italic> common in epithecium and proper exciple, of two types: hyaline, leafy crystals, 1–5(–8) µm, and orange, red or purple, granular crystals, 1–2(–4) µm; a weak amorphous, red to purple pigmentation present in exciple, epithecium and patchily distributed in the hymenium. ASCI of the <italic><tp:taxon-name><tp:taxon-name-part taxon-name-part-type="genus" reg="Arthonia">Arthonia</tp:taxon-name-part></tp:taxon-name></italic>-type, long obpyriform to clavate, 62–84 µm × 24–35 µm (n = 34), 8-spored, the ascospores stacked; tholus 8–11 µm thick, lateral ascospore wall 1–2 µm thick. ASCOSPORES hyaline, (3–)4–5(–8) transversely septate, (19–)23–28(–30) × (8–)10–11(–12) µm (l: mean = 25.7, STD = 2.3; w: mean = 10.5, STD = 0.9; n = 132), obovate, with enlarged apical cell, getting pale brown with granular ornamentation in the epispore at late maturity; development macrocephalic.</p></tp:treatment-sec><tp:treatment-sec sec-type="chemistry" id="SECID0ESPAI"><title>Chemistry.</title><p>Pigments A1, A3 and A4 in variable amounts detected by HPTLC. <italic>Proper exciple</italic> I<sub>dil</sub>+ blue, I+ blue, KI+ blue; <italic>epithecium</italic> I<sub>dil</sub>+ blue, I+ blue, KI+ blue; <italic>hymenium</italic> I<sub>dil</sub>+ red, I+ red, KI+ blue; <italic>hypothecium</italic> I<sub>dil</sub>+ red, I+ red, KI+ blue. A hemiamyloid ring present in the tholus of the asci. Hyaline crystals dissolve in K. Orange, red and purple crystals dissolve in K with a clear, fleeting, purplish solution.</p></tp:treatment-sec><tp:treatment-sec sec-type="material" id="SECID0ERQAI"><title>Specimens examined.</title><p>Norway – <bold>Rogaland</bold> • Rennesøy, Berge; <named-content xmlns:xlink="http://www.w3.org/1999/xlink" content-type="dwc:verbatimCoordinates" xlink:type="simple"><named-content content-type="geo-json" specific-use="{&#34;type&#34;:&#34;Point&#34;,&#34;coordinates&#34;:[5.705333,59.097800]}" id="NCID0E3QAI" xlink:type="simple">59°05.868'N, 05°42.320'E</named-content></named-content>; on <italic><tp:taxon-name><tp:taxon-name-part taxon-name-part-type="genus" reg="Corylus">C.</tp:taxon-name-part> <tp:taxon-name-part taxon-name-part-type="species" reg="avellana">avellana</tp:taxon-name-part></tp:taxon-name></italic>; 30–40 m a.s.l.; 12. Jan. 2008; J. I. Johnsen leg.; BG L-86128. – <bold>Hordaland</bold> • Askøy, close to Ask farm; on <italic><tp:taxon-name><tp:taxon-name-part taxon-name-part-type="genus" reg="Sorbus">S.</tp:taxon-name-part> <tp:taxon-name-part taxon-name-part-type="species" reg="aucuparia">aucuparia</tp:taxon-name-part></tp:taxon-name></italic>; 10–30 m a.s.l.; 31. Aug. 1909; J. J. Havaas leg.; UPS-L-277202. • Bømlo, Børøy, Storavatnet; <named-content xmlns:xlink="http://www.w3.org/1999/xlink" content-type="dwc:verbatimCoordinates" xlink:type="simple"><named-content content-type="geo-json" specific-use="{&#34;type&#34;:&#34;Point&#34;,&#34;coordinates&#34;:[5.262800,59.715700]}" id="NCID0E3RAI" xlink:type="simple">59°42.9420'N, 05°15.7680'E</named-content></named-content>; on <italic><tp:taxon-name><tp:taxon-name-part taxon-name-part-type="genus" reg="Corylus">C.</tp:taxon-name-part> <tp:taxon-name-part taxon-name-part-type="species" reg="avellana">avellana</tp:taxon-name-part></tp:taxon-name></italic>; 30. Apr. 2018; G. Gaarder leg.; TRH-L-18030 • ibid.; Lykling; <named-content xmlns:xlink="http://www.w3.org/1999/xlink" content-type="dwc:verbatimCoordinates" xlink:type="simple"><named-content content-type="geo-json" specific-use="{&#34;type&#34;:&#34;Point&#34;,&#34;coordinates&#34;:[5.205900,59.711300]}" id="NCID0EPSAI" xlink:type="simple">59°42.6780'N, 05°12.3540'E</named-content></named-content>; on <italic><tp:taxon-name><tp:taxon-name-part taxon-name-part-type="genus" reg="Corylus">C.</tp:taxon-name-part> <tp:taxon-name-part taxon-name-part-type="species" reg="avellana">avellana</tp:taxon-name-part></tp:taxon-name></italic>; 30. Apr. 2018; G. Gaarder leg.; TRH-L-18036 • ibid.; S of Liarnuten; on <italic><tp:taxon-name><tp:taxon-name-part taxon-name-part-type="genus" reg="Corylus">C.</tp:taxon-name-part> <tp:taxon-name-part taxon-name-part-type="species" reg="avellana">avellana</tp:taxon-name-part></tp:taxon-name></italic>; 21. Jun. 1997; T. Knutsson leg.; UPS-L-737333 • ibid.; Skogafjellet; <named-content xmlns:xlink="http://www.w3.org/1999/xlink" content-type="dwc:verbatimCoordinates" xlink:type="simple"><named-content content-type="geo-json" specific-use="{&#34;type&#34;:&#34;Point&#34;,&#34;coordinates&#34;:[5.201633,59.646867]}" id="NCID0ENTAI" xlink:type="simple">59°38.812'N, 05°12.098'E</named-content></named-content>; on <italic><tp:taxon-name><tp:taxon-name-part taxon-name-part-type="genus" reg="Corylus">C.</tp:taxon-name-part> <tp:taxon-name-part taxon-name-part-type="species" reg="avellana">avellana</tp:taxon-name-part></tp:taxon-name></italic>; 35 m a.s.l., 19. Jul. 2017; A. Frisch leg.; TRH-L-29000 • ibid.; <named-content xmlns:xlink="http://www.w3.org/1999/xlink" content-type="dwc:verbatimCoordinates" xlink:type="simple"><named-content content-type="geo-json" specific-use="{&#34;type&#34;:&#34;Point&#34;,&#34;coordinates&#34;:[5.201367,59.646967]}" id="NCID0EAUAI" xlink:type="simple">59°38.818'N, 05°12.082'E</named-content></named-content>; on <italic><tp:taxon-name><tp:taxon-name-part taxon-name-part-type="genus" reg="Corylus">C.</tp:taxon-name-part> <tp:taxon-name-part taxon-name-part-type="species" reg="avellana">avellana</tp:taxon-name-part></tp:taxon-name></italic>; 10 m a.s.l.; 19. Jul. 2017; A. Frisch leg.; TRH-L-29006, TRH-L-29007, TRH-L-29008 • ibid.; on <italic><tp:taxon-name><tp:taxon-name-part taxon-name-part-type="genus" reg="Fraxinus">F.</tp:taxon-name-part> <tp:taxon-name-part taxon-name-part-type="species" reg="excelsior">excelsior</tp:taxon-name-part></tp:taxon-name></italic>; A. Frisch leg.; TRH-L-29009 • ibid.; <named-content xmlns:xlink="http://www.w3.org/1999/xlink" content-type="dwc:verbatimCoordinates" xlink:type="simple"><named-content content-type="geo-json" specific-use="{&#34;type&#34;:&#34;Point&#34;,&#34;coordinates&#34;:[5.202550,59.647217]}" id="NCID0E5UAI" xlink:type="simple">59°38.833'N, 05°12.153'E</named-content></named-content>; on <italic><tp:taxon-name><tp:taxon-name-part taxon-name-part-type="genus" reg="Corylus">C.</tp:taxon-name-part> <tp:taxon-name-part taxon-name-part-type="species" reg="avellana">avellana</tp:taxon-name-part></tp:taxon-name></italic>; 50 m a.s.l.; 19. Jul. 2017; A. Frisch leg.; TRH-L-29001, TRH-L-29002. • Kvam, Gravdal SW, Geitaknottane Nat. Reserve, NE of Lønningshaugen; <named-content xmlns:xlink="http://www.w3.org/1999/xlink" content-type="dwc:verbatimCoordinates" xlink:type="simple"><named-content content-type="geo-json" specific-use="{&#34;type&#34;:&#34;Point&#34;,&#34;coordinates&#34;:[5.851133,60.111500]}" id="NCID0ERVAI" xlink:type="simple">60°06.690'N, 05°51.068'E</named-content></named-content>; on <italic><tp:taxon-name><tp:taxon-name-part taxon-name-part-type="genus" reg="Corylus">C.</tp:taxon-name-part> <tp:taxon-name-part taxon-name-part-type="species" reg="avellana">avellana</tp:taxon-name-part></tp:taxon-name></italic>; 150–250 m a.s.l.; 28. Aug. 1997; P. G. Ihlen leg.; BG-L-35863. • Lindås, Kvalvika-Røyldalane; <named-content xmlns:xlink="http://www.w3.org/1999/xlink" content-type="dwc:verbatimCoordinates" xlink:type="simple"><named-content content-type="geo-json" specific-use="{&#34;type&#34;:&#34;Point&#34;,&#34;coordinates&#34;:[5.437633,60.638967]}" id="NCID0EEWAI" xlink:type="simple">60°38.338'N, 05°26.258'E</named-content></named-content>; on <italic><tp:taxon-name><tp:taxon-name-part taxon-name-part-type="genus" reg="Corylus">C.</tp:taxon-name-part> <tp:taxon-name-part taxon-name-part-type="species" reg="avellana">avellana</tp:taxon-name-part></tp:taxon-name></italic>; 35 m a.s.l.; 14. May 2018; A. Frisch leg.; TRH-L-29010, TRH-L-29011, TRH-L-29012. • Os, Innerøya, Halhjem; <named-content xmlns:xlink="http://www.w3.org/1999/xlink" content-type="dwc:verbatimCoordinates" xlink:type="simple"><named-content content-type="geo-json" specific-use="{&#34;type&#34;:&#34;Point&#34;,&#34;coordinates&#34;:[5.414200,60.141700]}" id="NCID0EXWAI" xlink:type="simple">60°08.5020'N, 05°24.8520'E</named-content></named-content>; on <italic><tp:taxon-name><tp:taxon-name-part taxon-name-part-type="genus" reg="Sorbus">S.</tp:taxon-name-part> <tp:taxon-name-part taxon-name-part-type="species" reg="aucuparia">aucuparia</tp:taxon-name-part></tp:taxon-name></italic>; 10. May 2018; G. Gaarder leg.; TRH-L-18042 • ibid.; <named-content xmlns:xlink="http://www.w3.org/1999/xlink" content-type="dwc:verbatimCoordinates" xlink:type="simple"><named-content content-type="geo-json" specific-use="{&#34;type&#34;:&#34;Point&#34;,&#34;coordinates&#34;:[5.422400,60.143200]}" id="NCID0EKXAI" xlink:type="simple">60°08.5920'N, 05°25.3440'E</named-content></named-content>; on <italic><tp:taxon-name><tp:taxon-name-part taxon-name-part-type="genus" reg="Corylus">C.</tp:taxon-name-part> <tp:taxon-name-part taxon-name-part-type="species" reg="avellana">avellana</tp:taxon-name-part></tp:taxon-name></italic>; 10. May 2018; G. Gaarder leg.; TRH-L-18043. • Stord, Digernes, Geitåsen; <named-content xmlns:xlink="http://www.w3.org/1999/xlink" content-type="dwc:verbatimCoordinates" xlink:type="simple"><named-content content-type="geo-json" specific-use="{&#34;type&#34;:&#34;Point&#34;,&#34;coordinates&#34;:[5.418200,59.756700]}" id="NCID0E4XAI" xlink:type="simple">59°45.402'N, 05°25.092'E</named-content></named-content>; on <italic><tp:taxon-name><tp:taxon-name-part taxon-name-part-type="genus" reg="Corylus">C.</tp:taxon-name-part> <tp:taxon-name-part taxon-name-part-type="species" reg="avellana">avellana</tp:taxon-name-part></tp:taxon-name></italic>; 28. Apr. 2018; G. Gaarder leg.; TRH-L-18033 • ibid.; Valavåg, Nes-Åsen; <named-content xmlns:xlink="http://www.w3.org/1999/xlink" content-type="dwc:verbatimCoordinates" xlink:type="simple"><named-content content-type="geo-json" specific-use="{&#34;type&#34;:&#34;Point&#34;,&#34;coordinates&#34;:[5.413400,59.767900]}" id="NCID0EQYAI" xlink:type="simple">59°46.0740'N, 05°24.8040'E</named-content></named-content>; on <italic><tp:taxon-name><tp:taxon-name-part taxon-name-part-type="genus" reg="Corylus">C.</tp:taxon-name-part> <tp:taxon-name-part taxon-name-part-type="species" reg="avellana">avellana</tp:taxon-name-part></tp:taxon-name></italic>; 27. Apr. 2018; G. Gaarder, U. Hanssen leg.; TRH-L-18087. • Tysnes, Beltestad, Beltestadknappen; <named-content xmlns:xlink="http://www.w3.org/1999/xlink" content-type="dwc:verbatimCoordinates" xlink:type="simple"><named-content content-type="geo-json" specific-use="{&#34;type&#34;:&#34;Point&#34;,&#34;coordinates&#34;:[5.459050,59.998050]}" id="NCID0EDZAI" xlink:type="simple">59°59.883'N, 05°27.543'E</named-content></named-content>; on <italic><tp:taxon-name><tp:taxon-name-part taxon-name-part-type="genus" reg="Corylus">C.</tp:taxon-name-part> <tp:taxon-name-part taxon-name-part-type="species" reg="avellana">avellana</tp:taxon-name-part></tp:taxon-name></italic>; 13 m a.s.l.; 9. May 2018; A. Frisch leg.; TRH-L-29003, TRH-L-29004 • ibid.; <named-content xmlns:xlink="http://www.w3.org/1999/xlink" content-type="dwc:verbatimCoordinates" xlink:type="simple"><named-content content-type="geo-json" specific-use="{&#34;type&#34;:&#34;Point&#34;,&#34;coordinates&#34;:[5.459250,59.998333]}" id="NCID0EWZAI" xlink:type="simple">59°59.900'N, 05°27.555'E</named-content></named-content>; on <italic><tp:taxon-name><tp:taxon-name-part taxon-name-part-type="genus" reg="Corylus">C.</tp:taxon-name-part> <tp:taxon-name-part taxon-name-part-type="species" reg="avellana">avellana</tp:taxon-name-part></tp:taxon-name></italic>; 5 m a.s.l.; 9. May 2018; A. Frisch leg.; TRH-L-29005. SWEDEN – <bold>Gotland</bold> • Stenkumla, Myrsö; 1869; Laurer leg.; UPS-L-002825. – <bold>Skåne</bold> • Dalby, Dalby Söderskog; on <italic><tp:taxon-name><tp:taxon-name-part taxon-name-part-type="genus" reg="Fraxinus">F.</tp:taxon-name-part> <tp:taxon-name-part taxon-name-part-type="species" reg="excelsior">excelsior</tp:taxon-name-part></tp:taxon-name></italic>; 23. Jul. 1947; R. Santesson leg.; UPS-L-118296 • ibid.; Ottarp, Bälteberga; on <italic><tp:taxon-name><tp:taxon-name-part taxon-name-part-type="genus" reg="Fraxinus">F.</tp:taxon-name-part> <tp:taxon-name-part taxon-name-part-type="species" reg="excelsior">excelsior</tp:taxon-name-part></tp:taxon-name></italic>; 20. Aug. 1946; O. Almborn leg.; S-F-71116, UPS-L-60625 • ibid.; 16. Sep. 1959; G. Degelius, O. Almborn leg.; UPS-L-60624. DENMARK – <bold>Jylland</bold> • Horsens, Elling Skov; on <italic><tp:taxon-name><tp:taxon-name-part taxon-name-part-type="genus" reg="Fraxinus">F.</tp:taxon-name-part> <tp:taxon-name-part taxon-name-part-type="species" reg="excelsior">excelsior</tp:taxon-name-part></tp:taxon-name></italic>; 26. Mar. 1887; J. Jeppesen leg.; C-L-28996 • ibid.; on <italic><tp:taxon-name><tp:taxon-name-part taxon-name-part-type="genus" reg="Fagus">F.</tp:taxon-name-part> <tp:taxon-name-part taxon-name-part-type="species" reg="sylvatica">sylvatica</tp:taxon-name-part></tp:taxon-name></italic>; 26. Mar 1887; J. Jeppesen leg.; C-L-28993 • ibid.; on <italic><tp:taxon-name><tp:taxon-name-part taxon-name-part-type="genus" reg="Fraxinus">F.</tp:taxon-name-part> <tp:taxon-name-part taxon-name-part-type="species" reg="excelsior">excelsior</tp:taxon-name-part></tp:taxon-name></italic>; 26. Feb. 1887; J. Jeppesen leg.; S-F-71202, C-L-28992 • ibid.; on <italic><tp:taxon-name><tp:taxon-name-part taxon-name-part-type="genus" reg="Fraxinus">F.</tp:taxon-name-part> <tp:taxon-name-part taxon-name-part-type="species" reg="excelsior">excelsior</tp:taxon-name-part></tp:taxon-name></italic>; 20. Feb. 1887; J. P. Pedersen leg.; C-L-28991, C-L-28994 • ibid.; Hansted Skov; on <italic><tp:taxon-name><tp:taxon-name-part taxon-name-part-type="genus" reg="Fraxinus">F.</tp:taxon-name-part> <tp:taxon-name-part taxon-name-part-type="species" reg="excelsior">excelsior</tp:taxon-name-part></tp:taxon-name></italic>; 5. Des. 1886; J. Jeppesen leg.; C-L-29000 • ibid.; 1. Feb. 1887; J. Jeppesen leg.; C-L-28999 • ibid.; on <italic><tp:taxon-name><tp:taxon-name-part taxon-name-part-type="genus" reg="Fagus">F.</tp:taxon-name-part> <tp:taxon-name-part taxon-name-part-type="species" reg="sylvatica">sylvatica</tp:taxon-name-part></tp:taxon-name></italic>; 6. Mar. 1887; J. Jeppesen leg.; C-L-28998. • Lihme, Kås skov; on <italic><tp:taxon-name><tp:taxon-name-part taxon-name-part-type="genus" reg="Corylus">C.</tp:taxon-name-part> <tp:taxon-name-part taxon-name-part-type="species" reg="avellana">avellana</tp:taxon-name-part></tp:taxon-name></italic>; 6. Aug. 1979; G. Thor leg.; UPS-L-165392 • ibid.; on <italic><tp:taxon-name><tp:taxon-name-part taxon-name-part-type="genus" reg="Fraxinus">F.</tp:taxon-name-part> <tp:taxon-name-part taxon-name-part-type="species" reg="excelsior">excelsior</tp:taxon-name-part></tp:taxon-name></italic>; 25. May. 1976; S. Svane leg.; C-L-28997, C-L-28988 • ibid.; on <italic><tp:taxon-name><tp:taxon-name-part taxon-name-part-type="genus" reg="Corylus">C.</tp:taxon-name-part> <tp:taxon-name-part taxon-name-part-type="species" reg="avellana">avellana</tp:taxon-name-part></tp:taxon-name></italic>; 25. May 1976; M. S. Christansen leg.; C-L-28990 • ibid.; Bringsbjerg Krat; <named-content xmlns:xlink="http://www.w3.org/1999/xlink" content-type="dwc:verbatimCoordinates" xlink:type="simple"><named-content content-type="geo-json" specific-use="{&#34;type&#34;:&#34;Point&#34;,&#34;coordinates&#34;:[8.690383,56.618817]}" id="NCID0EI5AI" xlink:type="simple">56°37.129'N, 08°41.423'E</named-content></named-content>; on <italic><tp:taxon-name><tp:taxon-name-part taxon-name-part-type="genus" reg="Corylus">C.</tp:taxon-name-part> <tp:taxon-name-part taxon-name-part-type="species" reg="avellana">avellana</tp:taxon-name-part></tp:taxon-name></italic>; 21. Oct. 2002; R. S. Larsen leg.; C-L-17076. – <bold>Sjælland</bold> • Haslev; 29. Jul. 1887; Taussieng leg.; C-L-28995 • ibid.; Skarresø; 4. Nov. 1870; C. Grönlund leg.; UPS-L-002896.</p></tp:treatment-sec><tp:treatment-sec sec-type="notes" id="SECID0EA6AI"><title>Notes.</title><p><italic><tp:taxon-name><tp:taxon-name-part taxon-name-part-type="genus" reg="Coniocarpon">Coniocarpon</tp:taxon-name-part> <tp:taxon-name-part taxon-name-part-type="species" reg="cinnabarinum">cinnabarinum</tp:taxon-name-part></tp:taxon-name></italic> differs from the other <italic><tp:taxon-name><tp:taxon-name-part taxon-name-part-type="genus" reg="Coniocarpon">Coniocarpon</tp:taxon-name-part></tp:taxon-name></italic> species in Norway by distinctly larger ascospores and in ascospore septation: (19–)23–28(–30) × (8–)10–11(–12) µm, (3–)4–5(–8) transversely septate vs (15–)16–18(–20) × (6–)7–8(–9) µm, (2–)3(–4) transversely septate in <italic><tp:taxon-name><tp:taxon-name-part taxon-name-part-type="genus" reg="Coniocarpon">C.</tp:taxon-name-part> <tp:taxon-name-part taxon-name-part-type="species" reg="cuspidans">cuspidans</tp:taxon-name-part></tp:taxon-name></italic> vs (15–)17–20(–22) × (6–)7–9(–10) µm, (1–)3–4(–5) transversely septate in <italic><tp:taxon-name><tp:taxon-name-part taxon-name-part-type="genus" reg="Coniocarpon">C.</tp:taxon-name-part> <tp:taxon-name-part taxon-name-part-type="species" reg="fallax">fallax</tp:taxon-name-part></tp:taxon-name></italic>. Further, the ascomata in <italic><tp:taxon-name><tp:taxon-name-part taxon-name-part-type="genus" reg="Coniocarpon">C.</tp:taxon-name-part> <tp:taxon-name-part taxon-name-part-type="species" reg="cinnabarinum">cinnabarinum</tp:taxon-name-part></tp:taxon-name></italic> are mostly irregularly rounded to elliptical and only rarely lirellate as in <italic><tp:taxon-name><tp:taxon-name-part taxon-name-part-type="genus" reg="Coniocarpon">C.</tp:taxon-name-part> <tp:taxon-name-part taxon-name-part-type="species" reg="cuspidans">cuspidans</tp:taxon-name-part></tp:taxon-name></italic> and <italic><tp:taxon-name><tp:taxon-name-part taxon-name-part-type="genus" reg="Coniocarpon">C.</tp:taxon-name-part> <tp:taxon-name-part taxon-name-part-type="species" reg="fallax">fallax</tp:taxon-name-part></tp:taxon-name></italic>. The ascomatal disc in <italic><tp:taxon-name><tp:taxon-name-part taxon-name-part-type="genus" reg="Coniocarpon">C.</tp:taxon-name-part> <tp:taxon-name-part taxon-name-part-type="species" reg="cinnabarinum">cinnabarinum</tp:taxon-name-part></tp:taxon-name></italic> is typically covered by a thick layer of white pruina which may be overlaid by orange–red pruina, and the ascomatal margin is orange–red pruinose. In <italic><tp:taxon-name><tp:taxon-name-part taxon-name-part-type="genus" reg="Coniocarpon">C.</tp:taxon-name-part> <tp:taxon-name-part taxon-name-part-type="species" reg="cuspidans">cuspidans</tp:taxon-name-part></tp:taxon-name></italic>, the ascomata completely lack orange-red pruina, while a thin white pruina may be occasionally present. In <italic><tp:taxon-name><tp:taxon-name-part taxon-name-part-type="genus" reg="Coniocarpon">C.</tp:taxon-name-part> <tp:taxon-name-part taxon-name-part-type="species" reg="fallax">fallax</tp:taxon-name-part></tp:taxon-name></italic>, the distribution of pruina is similar to <italic><tp:taxon-name><tp:taxon-name-part taxon-name-part-type="genus" reg="Coniocarpon">C.</tp:taxon-name-part> <tp:taxon-name-part taxon-name-part-type="species" reg="cinnabarinum">cinnabarinum</tp:taxon-name-part></tp:taxon-name></italic>, but the white pruina is less pronounced and may even be lacking. Additional differences have been observed in the reaction of proper exciple and epithecium to iodine: I<sub>dil</sub>/I+ blue in <italic><tp:taxon-name><tp:taxon-name-part taxon-name-part-type="genus" reg="Coniocarpon">C.</tp:taxon-name-part> <tp:taxon-name-part taxon-name-part-type="species" reg="cinnabarinum">cinnabarinum</tp:taxon-name-part></tp:taxon-name></italic> and <italic><tp:taxon-name><tp:taxon-name-part taxon-name-part-type="genus" reg="Coniocarpon">C.</tp:taxon-name-part> <tp:taxon-name-part taxon-name-part-type="species" reg="fallax">fallax</tp:taxon-name-part></tp:taxon-name></italic> vs I<sub>dil</sub>/I+ red in <italic><tp:taxon-name><tp:taxon-name-part taxon-name-part-type="genus" reg="Coniocarpon">C.</tp:taxon-name-part> <tp:taxon-name-part taxon-name-part-type="species" reg="cuspidans">cuspidans</tp:taxon-name-part></tp:taxon-name></italic>. The quinoid pigments A1, A3 and A4 have been identified in <italic><tp:taxon-name><tp:taxon-name-part taxon-name-part-type="genus" reg="Coniocarpon">C.</tp:taxon-name-part> <tp:taxon-name-part taxon-name-part-type="species" reg="cinnabarinum">cinnabarinum</tp:taxon-name-part></tp:taxon-name></italic> in various amounts. The quinoid patterns in <italic><tp:taxon-name><tp:taxon-name-part taxon-name-part-type="genus" reg="Coniocarpon">C.</tp:taxon-name-part> <tp:taxon-name-part taxon-name-part-type="species" reg="fallax">fallax</tp:taxon-name-part></tp:taxon-name></italic> are similar, while in <italic><tp:taxon-name><tp:taxon-name-part taxon-name-part-type="genus" reg="Coniocarpon">C.</tp:taxon-name-part> <tp:taxon-name-part taxon-name-part-type="species" reg="cuspidans">cuspidans</tp:taxon-name-part></tp:taxon-name></italic> A3 is absent or occurs in trace amounts only. The pigment A2 has only been found in <italic><tp:taxon-name><tp:taxon-name-part taxon-name-part-type="genus" reg="Coniocarpon">C.</tp:taxon-name-part> <tp:taxon-name-part taxon-name-part-type="species" reg="cuspidans">cuspidans</tp:taxon-name-part></tp:taxon-name></italic>.</p><p><italic><tp:taxon-name><tp:taxon-name-part taxon-name-part-type="genus" reg="Coniocarpon">Coniocarpon</tp:taxon-name-part> <tp:taxon-name-part taxon-name-part-type="species" reg="cinnabarinum">cinnabarinum</tp:taxon-name-part></tp:taxon-name></italic> is the selected type species of <italic><tp:taxon-name><tp:taxon-name-part taxon-name-part-type="genus" reg="Coniocarpon">Coniocarpon</tp:taxon-name-part></tp:taxon-name></italic> (<xref ref-type="bibr" rid="B45">Santesson 1952</xref>), but the name is preceded by <italic><tp:taxon-name><tp:taxon-name-part taxon-name-part-type="genus" reg="Spiloma">Spiloma</tp:taxon-name-part> <tp:taxon-name-part taxon-name-part-type="species" reg="tumidulum">tumidulum</tp:taxon-name-part></tp:taxon-name></italic> (<xref ref-type="bibr" rid="B1">Acharius 1803</xref>) and possibly <italic><tp:taxon-name><tp:taxon-name-part taxon-name-part-type="genus" reg="Sphaeria">Sphaeria</tp:taxon-name-part> <tp:taxon-name-part taxon-name-part-type="species" reg="gregaria">gregaria</tp:taxon-name-part></tp:taxon-name></italic><xref ref-type="bibr" rid="B51">Weigel (1772)</xref>. The situation is further complicated by the fact that the only specimen of <italic><tp:taxon-name><tp:taxon-name-part taxon-name-part-type="genus" reg="Coniocarpon">C.</tp:taxon-name-part> <tp:taxon-name-part taxon-name-part-type="species" reg="cinnabarinum">cinnabarinum</tp:taxon-name-part></tp:taxon-name></italic> in PC that is unequivocally linked to the publication of <italic>Flore française</italic> and donated by de Candolle, represents <italic><tp:taxon-name><tp:taxon-name-part taxon-name-part-type="genus" reg="Coniocarpon">C.</tp:taxon-name-part> <tp:taxon-name-part taxon-name-part-type="species" reg="fallax">fallax</tp:taxon-name-part></tp:taxon-name></italic>. Since <italic><tp:taxon-name><tp:taxon-name-part taxon-name-part-type="genus" reg="Coniocarpon">C.</tp:taxon-name-part> <tp:taxon-name-part taxon-name-part-type="species" reg="cinnabarinum">cinnabarinum</tp:taxon-name-part></tp:taxon-name></italic> is a well established species and often cited in literature, we intend to propose this name for conservation. The typification of the species will be discussed in the proposal, which is currently under preparation.</p></tp:treatment-sec><tp:treatment-sec><!--Section generated to contain objects referenced in tp:taxon-treatment.--><fig id="F2" position="float" orientation="portrait"><object-id xmlns:xlink="http://www.w3.org/1999/xlink" content-type="doi" xlink:type="simple">10.3897/mycokeys.62.48480.figure2</object-id><object-id xmlns:xlink="http://www.w3.org/1999/xlink" content-type="arpha" xlink:type="simple">35873C5C-F507-5FDC-8954-E7D5AA5CE08C</object-id><label>Figure 2.</label><caption><p>Ascospore size (length x width) of <italic><tp:taxon-name><tp:taxon-name-part taxon-name-part-type="genus" reg="Coniocarpon">C.</tp:taxon-name-part> <tp:taxon-name-part taxon-name-part-type="species" reg="cinnabarinum">cinnabarinum</tp:taxon-name-part></tp:taxon-name></italic> (n = 132; 20 ascospores from Denmark, 85 ascospores from Norway; 27 ascospores from Sweden), <italic><tp:taxon-name><tp:taxon-name-part taxon-name-part-type="genus" reg="Coniocarpon">C.</tp:taxon-name-part> <tp:taxon-name-part taxon-name-part-type="species" reg="cuspidans">cuspidans</tp:taxon-name-part></tp:taxon-name></italic> (n = 100, all ascospores from Norway) and <italic><tp:taxon-name><tp:taxon-name-part taxon-name-part-type="genus" reg="Coniocarpon">Coniocarpon</tp:taxon-name-part> <tp:taxon-name-part taxon-name-part-type="species" reg="fallax">fallax</tp:taxon-name-part></tp:taxon-name></italic> (n = 191, all ascospores from Norway).</p></caption><graphic xmlns:xlink="http://www.w3.org/1999/xlink" xlink:href="mycokeys-62-027-g002.jpg" position="float" orientation="portrait" xlink:type="simple" id="oo_374708.jpg"><uri content-type="original_file" xlink:type="simple">https://binary.pensoft.net/fig/374708</uri></graphic></fig><fig id="F3" position="float" orientation="portrait"><object-id xmlns:xlink="http://www.w3.org/1999/xlink" content-type="doi" xlink:type="simple">10.3897/mycokeys.62.48480.figure3</object-id><object-id xmlns:xlink="http://www.w3.org/1999/xlink" content-type="arpha" xlink:type="simple">D6E4E649-ACEB-57F8-A33C-20AFEC55B8F5</object-id><label>Figure 3.</label><caption><p>Ascospore morphology. <bold>A</bold><italic><tp:taxon-name><tp:taxon-name-part taxon-name-part-type="genus" reg="Coniocarpon">Coniocarpon</tp:taxon-name-part> <tp:taxon-name-part taxon-name-part-type="species" reg="cinnabarinum">cinnabarinum</tp:taxon-name-part></tp:taxon-name></italic> (TRH-L-29007) <bold>B</bold><italic><tp:taxon-name><tp:taxon-name-part taxon-name-part-type="genus" reg="Coniocarpon">Coniocarpon</tp:taxon-name-part> <tp:taxon-name-part taxon-name-part-type="species" reg="fallax">fallax</tp:taxon-name-part></tp:taxon-name></italic> (TRH-L-29008) <bold>C</bold><italic><tp:taxon-name><tp:taxon-name-part taxon-name-part-type="genus" reg="Coniocarpon">Coniocarpon</tp:taxon-name-part> <tp:taxon-name-part taxon-name-part-type="species" reg="cuspidans">cuspidans</tp:taxon-name-part></tp:taxon-name></italic> (TRH-L-29036). Scale bar: 10 µm.</p></caption><graphic xmlns:xlink="http://www.w3.org/1999/xlink" xlink:href="mycokeys-62-027-g003.jpg" position="float" orientation="portrait" xlink:type="simple" id="oo_374709.jpg"><uri content-type="original_file" xlink:type="simple">https://binary.pensoft.net/fig/374709</uri></graphic></fig><fig id="F4" position="float" orientation="portrait"><object-id xmlns:xlink="http://www.w3.org/1999/xlink" content-type="doi" xlink:type="simple">10.3897/mycokeys.62.48480.figure4</object-id><object-id xmlns:xlink="http://www.w3.org/1999/xlink" content-type="arpha" xlink:type="simple">29692F9E-A2F2-5A9D-89BE-9E77A4D38CCD</object-id><label>Figure 4.</label><caption><p>Morphological diversity of <italic><tp:taxon-name><tp:taxon-name-part taxon-name-part-type="genus" reg="Coniocarpon">Coniocarpon</tp:taxon-name-part></tp:taxon-name></italic> in Norway. <bold>A</bold><italic><tp:taxon-name><tp:taxon-name-part taxon-name-part-type="genus" reg="Coniocarpon">Coniocarpon</tp:taxon-name-part> <tp:taxon-name-part taxon-name-part-type="species" reg="cinnabarinum">cinnabarinum</tp:taxon-name-part></tp:taxon-name></italic> (<italic>Frisch</italic> TRH-L-29000) <bold>B</bold><italic><tp:taxon-name><tp:taxon-name-part taxon-name-part-type="genus" reg="Coniocarpon">Coniocarpon</tp:taxon-name-part> <tp:taxon-name-part taxon-name-part-type="species" reg="cinnabarinum">cinnabarinum</tp:taxon-name-part></tp:taxon-name></italic> (<italic>Frisch</italic> TRH-L-29005) <bold>C</bold><italic><tp:taxon-name><tp:taxon-name-part taxon-name-part-type="genus" reg="Coniocarpon">Coniocarpon</tp:taxon-name-part> <tp:taxon-name-part taxon-name-part-type="species" reg="cuspidans">cuspidans</tp:taxon-name-part></tp:taxon-name></italic> (TRH-L-29022) <bold>D</bold><italic><tp:taxon-name><tp:taxon-name-part taxon-name-part-type="genus" reg="Coniocarpon">Coniocarpon</tp:taxon-name-part> <tp:taxon-name-part taxon-name-part-type="species" reg="cuspidans">cuspidans</tp:taxon-name-part></tp:taxon-name></italic> (TRH-L-29023) <bold>E</bold><italic><tp:taxon-name><tp:taxon-name-part taxon-name-part-type="genus" reg="Coniocarpon">Coniocarpon</tp:taxon-name-part> <tp:taxon-name-part taxon-name-part-type="species" reg="fallax">fallax</tp:taxon-name-part></tp:taxon-name></italic> (TRH-L-16793) <bold>F</bold><italic><tp:taxon-name><tp:taxon-name-part taxon-name-part-type="genus" reg="Coniocarpon">Coniocarpon</tp:taxon-name-part> <tp:taxon-name-part taxon-name-part-type="species" reg="fallax">fallax</tp:taxon-name-part></tp:taxon-name></italic> (<italic>Frisch</italic> TRH-L-29028). Scale bars: 1 mm.</p></caption><graphic xmlns:xlink="http://www.w3.org/1999/xlink" xlink:href="mycokeys-62-027-g004.jpg" position="float" orientation="portrait" xlink:type="simple" id="oo_374710.jpg"><uri content-type="original_file" xlink:type="simple">https://binary.pensoft.net/fig/374710</uri></graphic></fig><fig id="F5" position="float" orientation="portrait"><object-id xmlns:xlink="http://www.w3.org/1999/xlink" content-type="doi" xlink:type="simple">10.3897/mycokeys.62.48480.figure5</object-id><object-id xmlns:xlink="http://www.w3.org/1999/xlink" content-type="arpha" xlink:type="simple">2C74B0A6-426E-5B2C-A80B-E07F1F3E4FE7</object-id><label>Figure 5.</label><caption><p>HPTLC plate in solvent C of quinoid pigment patterns of <italic><tp:taxon-name><tp:taxon-name-part taxon-name-part-type="genus" reg="Coniocarpon">C.</tp:taxon-name-part> <tp:taxon-name-part taxon-name-part-type="species" reg="cinnabarinum">cinnabarinum</tp:taxon-name-part></tp:taxon-name></italic> (left), <italic><tp:taxon-name><tp:taxon-name-part taxon-name-part-type="genus" reg="Coniocarpon">C.</tp:taxon-name-part> <tp:taxon-name-part taxon-name-part-type="species" reg="fallax">fallax</tp:taxon-name-part></tp:taxon-name></italic> (middle) and <italic><tp:taxon-name><tp:taxon-name-part taxon-name-part-type="genus" reg="Coniocarpon">C.</tp:taxon-name-part> <tp:taxon-name-part taxon-name-part-type="species" reg="cuspidans">cuspidans</tp:taxon-name-part></tp:taxon-name></italic> (right) <bold>A</bold> before treatment with sulfuric acid and charring, and <bold>B</bold> under UV<sub>365</sub> light before treatment with sulfuric acid and charring. Note the absence of A3 in <italic><tp:taxon-name><tp:taxon-name-part taxon-name-part-type="genus" reg="Coniocarpon">C.</tp:taxon-name-part> <tp:taxon-name-part taxon-name-part-type="species" reg="cuspidans">cuspidans</tp:taxon-name-part></tp:taxon-name></italic>. The position of atranorin and norstictic acid is indicated. Several additional spots on the HPTLC plates under UV<sub>365</sub> light have not been identified.</p></caption><graphic xmlns:xlink="http://www.w3.org/1999/xlink" xlink:href="mycokeys-62-027-g005.jpg" position="float" orientation="portrait" xlink:type="simple" id="oo_374711.jpg"><uri content-type="original_file" xlink:type="simple">https://binary.pensoft.net/fig/374711</uri></graphic></fig><fig id="F6" position="float" orientation="portrait"><object-id xmlns:xlink="http://www.w3.org/1999/xlink" content-type="doi" xlink:type="simple">10.3897/mycokeys.62.48480.figure6</object-id><object-id xmlns:xlink="http://www.w3.org/1999/xlink" content-type="arpha" xlink:type="simple">2E2F393B-8F1E-525E-A172-D49141EA86CA</object-id><label>Figure 6.</label><caption><p>The distribution of 111 specimens of <italic><tp:taxon-name><tp:taxon-name-part taxon-name-part-type="genus" reg="Coniocarpon">Coniocarpon</tp:taxon-name-part></tp:taxon-name></italic> in Norway, Sweden and Denmark based on material in BG, C, S, TRH and UPS. <bold>A</bold><italic><tp:taxon-name><tp:taxon-name-part taxon-name-part-type="genus" reg="Coniocarpon">C.</tp:taxon-name-part> <tp:taxon-name-part taxon-name-part-type="species" reg="cinnabarinum">cinnabarinum</tp:taxon-name-part></tp:taxon-name></italic><bold>B</bold><italic><tp:taxon-name><tp:taxon-name-part taxon-name-part-type="genus" reg="Coniocarpon">C.</tp:taxon-name-part> <tp:taxon-name-part taxon-name-part-type="species" reg="cuspidans">cuspidans</tp:taxon-name-part></tp:taxon-name></italic><bold>C</bold><italic><tp:taxon-name><tp:taxon-name-part taxon-name-part-type="genus" reg="Coniocarpon">C.</tp:taxon-name-part> <tp:taxon-name-part taxon-name-part-type="species" reg="fallax">fallax</tp:taxon-name-part></tp:taxon-name></italic>. Single dots may represent several collections.</p></caption><graphic xmlns:xlink="http://www.w3.org/1999/xlink" xlink:href="mycokeys-62-027-g006.jpg" position="float" orientation="portrait" xlink:type="simple" id="oo_374712.jpg"><uri content-type="original_file" xlink:type="simple">https://binary.pensoft.net/fig/374712</uri></graphic></fig></tp:treatment-sec><ref-list><ref id="B45"><mixed-citation xmlns:xlink="http://www.w3.org/1999/xlink" xlink:type="simple"><person-group><name name-style="western"><surname>Santesson</surname><given-names>R</given-names></name></person-group> (<year>1952</year>) <article-title>Foliicolous lichens I. A revision of the taxonomy of the obligately foliicolous, lichenized fungi.</article-title><source>Symbolae Botanicae Upsalienses</source><volume>12</volume>(<issue>1</issue>): <fpage>1</fpage>–<lpage>590</lpage>.</mixed-citation></ref><ref id="B1"><mixed-citation xmlns:xlink="http://www.w3.org/1999/xlink" xlink:type="simple"><person-group><name name-style="western"><surname>Acharius</surname><given-names>E</given-names></name></person-group> (<year>1803</year>) Methodus qua omnes detectos lichenes. C. F. Marquard, Stockholmiae, iv, 1–393.</mixed-citation></ref><ref id="B51"><mixed-citation xmlns:xlink="http://www.w3.org/1999/xlink" xlink:type="simple"><person-group><name name-style="western"><surname>Weigel</surname><given-names>CE</given-names></name></person-group> (<year>1772</year>) Observationes botanicae. F. Röse, Gryphiae, viii, 1–51. <ext-link xlink:type="simple" ext-link-type="doi" xlink:href="10.5962/bhl.title.123718">https://doi.org/10.5962/bhl.title.123718</ext-link></mixed-citation></ref></ref-list></tp:taxon-treatment>
