# Supplementary material for: Integrative taxonomy confirms three species of Coniocarpon (Arthoniaceae) in Norway
Source: MycoKeys. 2020 Jan 23;62:27–51. doi: 10.3897/mycokeys.62.48480 (PMC6992689; doi:10.3897/mycokeys.62.48480)
Supplement: XML Treatment for Coniocarpon cuspidans [file mycokeys.62.48480-treatment2.xml]

<!DOCTYPE tp:taxon-treatment
  PUBLIC "-//TaxonX//DTD Taxonomic Treatment Publishing DTD v0 20100105//EN" "tax-treatment-NSO.dtd">
<tp:taxon-treatment xmlns:tp="http://www.plazi.org/taxpub"><tp:treatment-meta><kwd-group><label>Taxon classification</label><kwd><named-content xmlns:xlink="http://www.w3.org/1999/xlink" content-type="kingdom">Fungi</named-content></kwd><kwd><named-content xmlns:xlink="http://www.w3.org/1999/xlink" content-type="order">Arthoniales</named-content></kwd><kwd><named-content xmlns:xlink="http://www.w3.org/1999/xlink" content-type="family">Arthoniaceae</named-content></kwd></kwd-group><mixed-citation publication-type="journal"><person-group><name><surname>Frisch</surname><given-names>Andreas</given-names></name><name><surname>Moen</surname><given-names>Victoria Stornes</given-names></name><name><surname>Grube</surname><given-names>Martin</given-names></name><name><surname>Bendiksby</surname><given-names>Mika</given-names></name></person-group><article-title>Integrative taxonomy confirms three species of <italic><tp:taxon-name><tp:taxon-name-part taxon-name-part-type="genus" reg="Coniocarpon">Coniocarpon</tp:taxon-name-part></tp:taxon-name></italic> (<tp:taxon-name><tp:taxon-name-part taxon-name-part-type="family">Arthoniaceae</tp:taxon-name-part></tp:taxon-name>) in Norway</article-title><source>MycoKeys</source><day>23</day><month>1</month><year>2020</year><volume>62</volume><fpage>27</fpage><lpage>51</lpage><pub-id pub-id-type="doi">10.3897/mycokeys.62.48480</pub-id></mixed-citation></tp:treatment-meta><tp:nomenclature><tp:taxon-name><object-id xmlns:xlink="http://www.w3.org/1999/xlink" content-type="arpha" xlink:type="simple">3FE84EB8-9E53-56ED-8E40-6D30F922FECC</object-id>
              <tp:taxon-name-part taxon-name-part-type="genus" reg="Coniocarpon">Coniocarpon</tp:taxon-name-part>
              <tp:taxon-name-part taxon-name-part-type="species" reg="cuspidans">cuspidans</tp:taxon-name-part>
              <object-id xmlns:xlink="http://www.w3.org/1999/xlink" content-type="mycobank" xlink:type="simple">833812</object-id>
            </tp:taxon-name><tp:taxon-authority>(Nyl.) Moen, Frisch &amp; Grube</tp:taxon-authority><tp:taxon-status xmlns:xlink="http://www.w3.org/1999/xlink" xlink:type="simple">comb. nov.</tp:taxon-status><xref ref-type="fig" rid="F2">Figs 2</xref><xref ref-type="fig" rid="F3">, 3C</xref><xref ref-type="fig" rid="F4">, 4C, D</xref><xref ref-type="fig" rid="F5">, 5</xref><xref ref-type="fig" rid="F6">, 6B</xref><tp:nomenclature-citation-list><tp:nomenclature-citation><tp:taxon-name>
                  <tp:taxon-name-part taxon-name-part-type="genus" reg="Arthonia">Arthonia</tp:taxon-name-part> <tp:taxon-name-part taxon-name-part-type="species" reg="cinnabarina">cinnabarina</tp:taxon-name-part> <tp:taxon-name-part taxon-name-part-type="infraspecific-rank">f.</tp:taxon-name-part> <tp:taxon-name-part taxon-name-part-type="form" reg="cuspidans">cuspidans</tp:taxon-name-part></tp:taxon-name><comment>Nyl., Flora 59: 310 (1876) [MB 372360]. Type: Ilicicola in Hibernia, n. 6, Dough[ruagh Mountain], 1875, Larbalestier (H-Nyl 5607! lectotype, here selected).</comment></tp:nomenclature-citation></tp:nomenclature-citation-list></tp:nomenclature><tp:treatment-sec sec-type="description" id="SECID0EDLBI"><title>Description.</title><p>Thallus pale brown to pale fawn to off white, matt to weakly glossy, smooth, endophloeodal to partially epiphloeodal, continuous; <italic>prothallus line</italic> dark gray to brown to black, sometimes present when in contact with other lichens; photobiont trentepohlioid, the cells rounded to elliptical, 6–13 × 5–11 µm forming short chains. Ascomata weakly elongate to irregularly lirellate, with steep flanks, emergent from thallus, 0.2–0.6 × 0.1–0.2 mm, 60–105 µm tall, typically forming loose to dense aggregations of 3–15 ascomata, weakly elongated to irregularly lirellate to stellate, 0.4–1.8(–2.5) × (0.1)0.3–1.0(–2.0) mm; <italic>disc</italic> black to dark purple black, flat to weakly convex, weakly glossy to matt, epruinose, rarely with patches of a thin white pruina; <italic>margins</italic> level with the disc, epruinose, rarely with patches of a thin white pruina; <italic>proper exciple</italic> brown, 7–20 µm wide, composed of compressed and vertically oriented paraphysoidal hyphae, the hyphae 1–2 µm thick, branched and netted, sometimes forming short hairs up to 16 µm long at the outer margin; old bark cells sometimes attached to the exciple; <italic>epithecium</italic> brown, 8–20 µm tall, conglutinated only in the lower parts, composed of branched tips of the paraphysoidal hyphae extending horizontally above the asci; the tips slightly widened to 3(–4) µm, sometimes extending from the epithecium as sparsely branched anticlinal hairs up to 12 µm long; <italic>hymenium</italic> hyaline, strongly conglutinated, 41–73 µm tall, paraphysoids densely branched and netted, 1–2 µm thick; <italic>hypothecium</italic> hyaline, conglutinated, 15–30 µm tall, formed of irregular prosoplectenchymatic hyphae 1–2 µm diam.; <italic>crystals</italic> common in epithecium and proper exciple, of two types: hyaline, leafy crystals, 1–5 µm, and red or purple granular crystals, 1–3 µm; a weak amorphous, red to purple pigmentation present in exciple, epithecium and patchily distributed in the hymenium. ASCI of the <italic><tp:taxon-name><tp:taxon-name-part taxon-name-part-type="genus" reg="Arthonia">Arthonia</tp:taxon-name-part></tp:taxon-name></italic>-type, long obpyriform to clavate, 45–70 × 19–28 µm (n = 31), 8-spored, the ascospores stacked; tholus 4–8 µm thick, lateral ascospore wall 1–2 µm thick. ASCOSPORES hyaline, (2–)3(–4) transversely septate, (15–)16–18(–20) × (6–)7–8(–9) µm (l: mean = 17.4, STD = 1.2; w: mean = 7.5, STD = 0.7; n = 100), obovate, with enlarged apical cell, getting pale brown with granular ornamentation in the epispore at late maturity; development macrocephalic.</p></tp:treatment-sec><tp:treatment-sec sec-type="chemistry" id="SECID0ELNBI"><title>Chemistry.</title><p>Pigments A1, A2, A3 and A4 in variable amounts detected by HPTLC. <italic>Proper exciple</italic> I<sub>dil</sub>+ red, I+ red, KI+ blue; <italic>epithecium</italic> I<sub>dil</sub>+ red, I+ red, KI+ blue; <italic>hymenium</italic> I<sub>dil</sub>+ red, I+ red, KI+ blue; <italic>hypothecium</italic> I<sub>dil</sub>+ red, I+ red, KI+ blue. A hemiamyloid ring in the tholus of the asci not observed. Hyaline crystals dissolve in K. Purple crystals dissolve in K with hyaline solution. Red and purple crystals dissolve in K with purplish solution.</p></tp:treatment-sec><tp:treatment-sec sec-type="material" id="SECID0EKOBI"><title>Specimens examined.</title><p>Norway – <bold>Vest-Agder</bold> • Flekkefjord, Hidra, Høgåsen; <named-content xmlns:xlink="http://www.w3.org/1999/xlink" content-type="dwc:verbatimCoordinates" xlink:type="simple"><named-content content-type="geo-json" specific-use="{&#34;type&#34;:&#34;Point&#34;,&#34;coordinates&#34;:[6.556167,58.226417]}" id="NCID0EVOBI" xlink:type="simple">58°13.585'N, 06°33.370'E</named-content></named-content>; on <italic><tp:taxon-name><tp:taxon-name-part taxon-name-part-type="genus" reg="Sorbus">S.</tp:taxon-name-part> <tp:taxon-name-part taxon-name-part-type="species" reg="aucuparia">aucuparia</tp:taxon-name-part></tp:taxon-name></italic>; 35 m a.s.l.; 15. Jul. 2017; J. Klepsland leg.; TRH-L-29017 • ibid.; Nonfjell; <named-content xmlns:xlink="http://www.w3.org/1999/xlink" content-type="dwc:verbatimCoordinates" xlink:type="simple"><named-content content-type="geo-json" specific-use="{&#34;type&#34;:&#34;Point&#34;,&#34;coordinates&#34;:[6.559167,58.224083]}" id="NCID0EIPBI" xlink:type="simple">58°13.445'N, 06°33.550'E</named-content></named-content>; 5–25 m a.s.l.; 15. Jul. 2017; A. Frisch TRH-L-29022. – <bold>Rogaland</bold> • Tysvær, Svinali W; <named-content xmlns:xlink="http://www.w3.org/1999/xlink" content-type="dwc:verbatimCoordinates" xlink:type="simple"><named-content content-type="geo-json" specific-use="{&#34;type&#34;:&#34;Point&#34;,&#34;coordinates&#34;:[5.568400,59.418300]}" id="NCID0ESPBI" xlink:type="simple">59°25.098'N, 05°34.104'E</named-content></named-content>; on <italic><tp:taxon-name><tp:taxon-name-part taxon-name-part-type="genus" reg="Corylus">C.</tp:taxon-name-part> <tp:taxon-name-part taxon-name-part-type="species" reg="avellana">avellana</tp:taxon-name-part></tp:taxon-name></italic>; 19. Oct. 2017; G. Gaarder leg.; TRH-L-18034. – <bold>Hordaland</bold> • Austevoll, Huftaøy, Bjelland farm NE; <named-content xmlns:xlink="http://www.w3.org/1999/xlink" content-type="dwc:verbatimCoordinates" xlink:type="simple"><named-content content-type="geo-json" specific-use="{&#34;type&#34;:&#34;Point&#34;,&#34;coordinates&#34;:[5.266667,60.083333]}" id="NCID0EHQBI" xlink:type="simple">60°05.000'N, 05°16.000'E</named-content></named-content>; on <italic><tp:taxon-name><tp:taxon-name-part taxon-name-part-type="genus" reg="Corylus">C.</tp:taxon-name-part> <tp:taxon-name-part taxon-name-part-type="species" reg="avellana">avellana</tp:taxon-name-part></tp:taxon-name></italic>; 0–40 m a.s.l.; 6. Jun. 1996; T. Tønsberg leg.; BG-L-32077, BG-L-34115. • Bømlo, Børøy, Masterhaugane nord; <named-content xmlns:xlink="http://www.w3.org/1999/xlink" content-type="dwc:verbatimCoordinates" xlink:type="simple"><named-content content-type="geo-json" specific-use="{&#34;type&#34;:&#34;Point&#34;,&#34;coordinates&#34;:[5.258400,59.714000]}" id="NCID0E1QBI" xlink:type="simple">59°42.840'N, 05°15.5040'E</named-content></named-content>; on <italic><tp:taxon-name><tp:taxon-name-part taxon-name-part-type="genus" reg="Sorbus">S.</tp:taxon-name-part> <tp:taxon-name-part taxon-name-part-type="species" reg="aucuparia">aucuparia</tp:taxon-name-part></tp:taxon-name></italic>; 30. Apr. 2018; G. Gaarder leg.; TRH-L-18038, TRH-L-18078 • ibid.; <named-content xmlns:xlink="http://www.w3.org/1999/xlink" content-type="dwc:verbatimCoordinates" xlink:type="simple"><named-content content-type="geo-json" specific-use="{&#34;type&#34;:&#34;Point&#34;,&#34;coordinates&#34;:[5.255900,59.710700]}" id="NCID0ENRBI" xlink:type="simple">59°42.6420'N, 05°15.3540'E</named-content></named-content>; on <italic><tp:taxon-name><tp:taxon-name-part taxon-name-part-type="genus" reg="Corylus">C.</tp:taxon-name-part> <tp:taxon-name-part taxon-name-part-type="species" reg="avellana">avellana</tp:taxon-name-part></tp:taxon-name></italic>; 30. Apr. 2018; G. Gaarder leg.; TRH-L-18040 • ibid.; Kuhillerdalen; <named-content xmlns:xlink="http://www.w3.org/1999/xlink" content-type="dwc:verbatimCoordinates" xlink:type="simple"><named-content content-type="geo-json" specific-use="{&#34;type&#34;:&#34;Point&#34;,&#34;coordinates&#34;:[5.280333,59.756000]}" id="NCID0EASBI" xlink:type="simple">59°45.36'N, 05°16.82'E</named-content></named-content>; on <italic><tp:taxon-name><tp:taxon-name-part taxon-name-part-type="genus" reg="Corylus">C.</tp:taxon-name-part> <tp:taxon-name-part taxon-name-part-type="species" reg="avellana">avellana</tp:taxon-name-part></tp:taxon-name></italic>; 70 m a.s.l.; 11. May 2015; J. B. Jordal, H. H. Blom leg.; TRH-L-16794 • ibid.; Lykling, Lyklingfjorden N; <named-content xmlns:xlink="http://www.w3.org/1999/xlink" content-type="dwc:verbatimCoordinates" xlink:type="simple"><named-content content-type="geo-json" specific-use="{&#34;type&#34;:&#34;Point&#34;,&#34;coordinates&#34;:[5.176150,59.705350]}" id="NCID0ETSBI" xlink:type="simple">59°42.321'N, 05°10.569'E</named-content></named-content>; on <italic><tp:taxon-name><tp:taxon-name-part taxon-name-part-type="genus" reg="Corylus">C.</tp:taxon-name-part> <tp:taxon-name-part taxon-name-part-type="species" reg="avellana">avellana</tp:taxon-name-part></tp:taxon-name></italic>; 10–20 m a.s.l.; 13. May 1996; T. Tønsberg leg.; BG-L-31539 • ibid.; <named-content xmlns:xlink="http://www.w3.org/1999/xlink" content-type="dwc:verbatimCoordinates" xlink:type="simple"><named-content content-type="geo-json" specific-use="{&#34;type&#34;:&#34;Point&#34;,&#34;coordinates&#34;:[5.176667,59.705000]}" id="NCID0EGTBI" xlink:type="simple">59°42.300'N, 05°10.600'E</named-content></named-content>; on <italic><tp:taxon-name><tp:taxon-name-part taxon-name-part-type="genus" reg="Corylus">C.</tp:taxon-name-part> <tp:taxon-name-part taxon-name-part-type="species" reg="avellana">avellana</tp:taxon-name-part></tp:taxon-name></italic>; 40–60 m a.s.l.; 1. Jun. 1997; S. Ekman leg.; BG-L-38200 • ibid.; Skogafjellet; <named-content xmlns:xlink="http://www.w3.org/1999/xlink" content-type="dwc:verbatimCoordinates" xlink:type="simple"><named-content content-type="geo-json" specific-use="{&#34;type&#34;:&#34;Point&#34;,&#34;coordinates&#34;:[5.202550,59.647217]}" id="NCID0EZTBI" xlink:type="simple">59°38.833'N, 05°12.153'E</named-content></named-content>; on <italic><tp:taxon-name><tp:taxon-name-part taxon-name-part-type="genus" reg="Corylus">C.</tp:taxon-name-part> <tp:taxon-name-part taxon-name-part-type="species" reg="avellana">avellana</tp:taxon-name-part></tp:taxon-name></italic>; 50 m a.s.l; 19. Jul. 2017; A. Frisch TRH-L-29015 • ibid.; <named-content xmlns:xlink="http://www.w3.org/1999/xlink" content-type="dwc:verbatimCoordinates" xlink:type="simple"><named-content content-type="geo-json" specific-use="{&#34;type&#34;:&#34;Point&#34;,&#34;coordinates&#34;:[5.201633,59.646867]}" id="NCID0EMUBI" xlink:type="simple">59°38.812'N, 05°12.098'E</named-content></named-content>; on <italic><tp:taxon-name><tp:taxon-name-part taxon-name-part-type="genus" reg="Corylus">C.</tp:taxon-name-part> <tp:taxon-name-part taxon-name-part-type="species" reg="avellana">avellana</tp:taxon-name-part></tp:taxon-name></italic>; 35 m a.s.l.; 19. Jul. 2017; A. Frisch leg.; TRH-L-29013, TRH-L-29014 • ibid.; <named-content xmlns:xlink="http://www.w3.org/1999/xlink" content-type="dwc:verbatimCoordinates" xlink:type="simple"><named-content content-type="geo-json" specific-use="{&#34;type&#34;:&#34;Point&#34;,&#34;coordinates&#34;:[5.201367,59.646967]}" id="NCID0E6UBI" xlink:type="simple">59°38.818'N, 05°12.082'E</named-content></named-content>; on <italic><tp:taxon-name><tp:taxon-name-part taxon-name-part-type="genus" reg="Corylus">C.</tp:taxon-name-part> <tp:taxon-name-part taxon-name-part-type="species" reg="avellana">avellana</tp:taxon-name-part></tp:taxon-name></italic>; 10 m a.s.l.; 19. Jul. 2017; A. Frisch leg.; TRH-L-29023 • ibid.; on <italic><tp:taxon-name><tp:taxon-name-part taxon-name-part-type="genus" reg="Sorbus">S.</tp:taxon-name-part> <tp:taxon-name-part taxon-name-part-type="species" reg="Aucuparia">Aucuparia</tp:taxon-name-part></tp:taxon-name></italic>; 10 m a.s.l.; 19. Jul. 2017; A. Frisch leg.; TRH-L-29024 • ibid.; <named-content xmlns:xlink="http://www.w3.org/1999/xlink" content-type="dwc:verbatimCoordinates" xlink:type="simple"><named-content content-type="geo-json" specific-use="{&#34;type&#34;:&#34;Point&#34;,&#34;coordinates&#34;:[5.207200,59.649533]}" id="NCID0E4VBI" xlink:type="simple">59°38.972'N, 05°12.432'E</named-content></named-content>; on <italic><tp:taxon-name><tp:taxon-name-part taxon-name-part-type="genus" reg="Corylus">C.</tp:taxon-name-part> <tp:taxon-name-part taxon-name-part-type="species" reg="avellana">avellana</tp:taxon-name-part></tp:taxon-name></italic>; 12 m a.s.l.; 19. Jul. 2017; A. Frisch leg.; TRH-L-29025, TRH-L-29026 • ibid.; S of Totlandstjørna; <named-content xmlns:xlink="http://www.w3.org/1999/xlink" content-type="dwc:verbatimCoordinates" xlink:type="simple"><named-content content-type="geo-json" specific-use="{&#34;type&#34;:&#34;Point&#34;,&#34;coordinates&#34;:[5.349000,59.686200]}" id="NCID0EQWBI" xlink:type="simple">59°41.172'N, 05°20.940'E</named-content></named-content>; on <italic><tp:taxon-name><tp:taxon-name-part taxon-name-part-type="genus" reg="Corylus">C.</tp:taxon-name-part> <tp:taxon-name-part taxon-name-part-type="species" reg="avellana">avellana</tp:taxon-name-part></tp:taxon-name></italic>; 28. Jun. 2017; G. Gaarder leg.; TRH-L-18035 • ibid.; Totsida; <named-content xmlns:xlink="http://www.w3.org/1999/xlink" content-type="dwc:verbatimCoordinates" xlink:type="simple"><named-content content-type="geo-json" specific-use="{&#34;type&#34;:&#34;Point&#34;,&#34;coordinates&#34;:[5.325900,59.680300]}" id="NCID0EDXBI" xlink:type="simple">59°40.8180'N, 05°19.5540'E</named-content></named-content>; on <italic><tp:taxon-name><tp:taxon-name-part taxon-name-part-type="genus" reg="Ilex">I.</tp:taxon-name-part> <tp:taxon-name-part taxon-name-part-type="species" reg="aquifolium">aquifolium</tp:taxon-name-part></tp:taxon-name></italic>; 27. Jun. 2017; G. Gaarder, M. Lorentzen leg.; TRH-L-18037 • ibid.; Våge; <named-content xmlns:xlink="http://www.w3.org/1999/xlink" content-type="dwc:verbatimCoordinates" xlink:type="simple"><named-content content-type="geo-json" specific-use="{&#34;type&#34;:&#34;Point&#34;,&#34;coordinates&#34;:[5.225100,59.727100]}" id="NCID0EWXBI" xlink:type="simple">59°43.6260'N, 05°13.5060'E</named-content></named-content>; on <italic><tp:taxon-name><tp:taxon-name-part taxon-name-part-type="genus" reg="Corylus">C.</tp:taxon-name-part> <tp:taxon-name-part taxon-name-part-type="species" reg="avellana">avellana</tp:taxon-name-part></tp:taxon-name></italic>; 30. Apr. 2018; G. Gaarder leg.; TRH-L-18031. • Fusa, Holmefjord, Eikhaugen; <named-content xmlns:xlink="http://www.w3.org/1999/xlink" content-type="dwc:verbatimCoordinates" xlink:type="simple"><named-content content-type="geo-json" specific-use="{&#34;type&#34;:&#34;Point&#34;,&#34;coordinates&#34;:[5.664450,60.299200]}" id="NCID0EJYBI" xlink:type="simple">60°17.952'N, 05°39.867'E</named-content></named-content>; on <italic><tp:taxon-name><tp:taxon-name-part taxon-name-part-type="genus" reg="Quercus">Q.</tp:taxon-name-part> <tp:taxon-name-part taxon-name-part-type="species" reg="robur">robur</tp:taxon-name-part></tp:taxon-name></italic>; 30 m a.s.l.; 8. May 2018; A. Frisch leg.; TRH-L-29021. • Kvam, Nes N; <named-content xmlns:xlink="http://www.w3.org/1999/xlink" content-type="dwc:verbatimCoordinates" xlink:type="simple"><named-content content-type="geo-json" specific-use="{&#34;type&#34;:&#34;Point&#34;,&#34;coordinates&#34;:[5.925583,60.168083]}" id="NCID0E3YBI" xlink:type="simple">60°10.085'N, 05°55.535'E</named-content></named-content>; on <italic><tp:taxon-name><tp:taxon-name-part taxon-name-part-type="genus" reg="Fraxinus">F.</tp:taxon-name-part> <tp:taxon-name-part taxon-name-part-type="species" reg="excelsior">excelsior</tp:taxon-name-part></tp:taxon-name></italic>; 4. Jun. 2018; G. Gaarder leg.; TRH-L-18608. • Stord, Åsen SW of Sagvåg; <named-content xmlns:xlink="http://www.w3.org/1999/xlink" content-type="dwc:verbatimCoordinates" xlink:type="simple"><named-content content-type="geo-json" specific-use="{&#34;type&#34;:&#34;Point&#34;,&#34;coordinates&#34;:[5.409883,59.767383]}" id="NCID0EPZBI" xlink:type="simple">59°46.043'N, 05°24.593'E</named-content></named-content>; on <italic><tp:taxon-name><tp:taxon-name-part taxon-name-part-type="genus" reg="Corylus">C.</tp:taxon-name-part> <tp:taxon-name-part taxon-name-part-type="species" reg="avellana">avellana</tp:taxon-name-part></tp:taxon-name></italic>; 50 m a.s.l.; 28. Apr. 2018; A. Frisch leg.; TRH-L-29019 • ibid.; <named-content xmlns:xlink="http://www.w3.org/1999/xlink" content-type="dwc:verbatimCoordinates" xlink:type="simple"><named-content content-type="geo-json" specific-use="{&#34;type&#34;:&#34;Point&#34;,&#34;coordinates&#34;:[5.412617,59.768133]}" id="NCID0EC1BI" xlink:type="simple">59°46.088'N, 05°24.757'E</named-content></named-content>; on <italic><tp:taxon-name><tp:taxon-name-part taxon-name-part-type="genus" reg="Corylus">C.</tp:taxon-name-part> <tp:taxon-name-part taxon-name-part-type="species" reg="avellana">avellana</tp:taxon-name-part></tp:taxon-name></italic>; 33 m a.s.l.; 28. Apr. 2018; A. Frisch leg.; TRH-L-29020. • Sund, Steinsland; <named-content xmlns:xlink="http://www.w3.org/1999/xlink" content-type="dwc:verbatimCoordinates" xlink:type="simple"><named-content content-type="geo-json" specific-use="{&#34;type&#34;:&#34;Point&#34;,&#34;coordinates&#34;:[5.082150,60.203317]}" id="NCID0EV1BI" xlink:type="simple">60°12.199'N, 05°04.929'E</named-content></named-content>; on <italic><tp:taxon-name><tp:taxon-name-part taxon-name-part-type="genus" reg="Corylus">C.</tp:taxon-name-part> <tp:taxon-name-part taxon-name-part-type="species" reg="avellana">avellana</tp:taxon-name-part></tp:taxon-name></italic>; 20–40 m a.s.l.; 9. Mar. 1997; T. Tønsberg leg.; BG-L-34117. • Tysnes, Beltestad, Beltestadknappen; <named-content xmlns:xlink="http://www.w3.org/1999/xlink" content-type="dwc:verbatimCoordinates" xlink:type="simple"><named-content content-type="geo-json" specific-use="{&#34;type&#34;:&#34;Point&#34;,&#34;coordinates&#34;:[5.459050,59.998050]}" id="NCID0EI2BI" xlink:type="simple">59°59.883'N, 05°27.543'E</named-content></named-content>; on <italic><tp:taxon-name><tp:taxon-name-part taxon-name-part-type="genus" reg="Corylus">C.</tp:taxon-name-part> <tp:taxon-name-part taxon-name-part-type="species" reg="avellana">avellana</tp:taxon-name-part></tp:taxon-name></italic>; 13 m a.s.l.; 9. May 2018; A. Frisch leg.; TRH-L-29018.</p></tp:treatment-sec><tp:treatment-sec sec-type="Additional examined specimens" id="SECID0EY2BI"><title>Additional examined specimens.</title><p>Great Britain – <bold>Scotland</bold> • Argyll, Appin, Glen Stockdale; <named-content xmlns:xlink="http://www.w3.org/1999/xlink" content-type="dwc:verbatimCoordinates" xlink:type="simple"><named-content content-type="geo-json" specific-use="{&#34;type&#34;:&#34;Point&#34;,&#34;coordinates&#34;:[-5.359717,56.573050]}" id="NCID0ED3BI" xlink:type="simple">56°34.383'N, 05°21.583'W</named-content></named-content>; on <italic><tp:taxon-name><tp:taxon-name-part taxon-name-part-type="genus" reg="Corylus">C.</tp:taxon-name-part> <tp:taxon-name-part taxon-name-part-type="species" reg="avellana">avellana</tp:taxon-name-part></tp:taxon-name></italic>; 65–90 m a.s.l.; 5. Jun. 2018; A. Acton, J. Malíček, Z. Palice leg. 25146; PRA • ibid.; Westerness Locli Surnart, Reripole Ravine; on <italic><tp:taxon-name><tp:taxon-name-part taxon-name-part-type="genus" reg="Corylus">Corylus</tp:taxon-name-part></tp:taxon-name></italic> sp.; 10. Mar. 1983; B. J. Coppins leg.; BG-L-58163 • ibid.; Benderloch, Lochnell House; 17/88.38; on <italic><tp:taxon-name><tp:taxon-name-part taxon-name-part-type="genus" reg="Corylus">Corylus</tp:taxon-name-part></tp:taxon-name></italic>; 15–45 m a.s.l.; 4. Aug. 1980; B. J. Coppins leg. 8056; E • Mid Perth (VC 88), S side of Loch Earn, west of Ardvorlich cottage; 27/ 61.22(-3); 105–130 m a.s.l.; 8. Aug. 1980; B. J. Coppins &amp; P. W. James leg.; E • Clyde Islands, Arran (VC 100), Glenashdale; 26/03.25; on <italic><tp:taxon-name><tp:taxon-name-part taxon-name-part-type="genus" reg="Corylus">Corylus</tp:taxon-name-part></tp:taxon-name></italic>; 4. Apr. 1984; B. J. Coppins leg. 10169; E • Westerness (VC 97), S side of Loch Sunart, Laudale Woods ravine 0.5 km W of Liddesdale; 17/77.59; 0–75 m a.s.l.; 9. Mar. 1983; B. J. Coppins &amp; P. M. Jørgensen leg.; E • Devon, SW of Bridge Reeve; 21/65.13; on <italic><tp:taxon-name><tp:taxon-name-part taxon-name-part-type="genus" reg="Quercus">Quercus</tp:taxon-name-part> <tp:taxon-name-part taxon-name-part-type="species" reg="petraea">petraea</tp:taxon-name-part></tp:taxon-name></italic>; 1. Aug. 1972; P. Harrold leg.; E.</p></tp:treatment-sec><tp:treatment-sec sec-type="notes" id="SECID0EZ4BI"><title>Notes.</title><p><italic><tp:taxon-name><tp:taxon-name-part taxon-name-part-type="genus" reg="Coniocarpon">Coniocarpon</tp:taxon-name-part> <tp:taxon-name-part taxon-name-part-type="species" reg="cuspidans">cuspidans</tp:taxon-name-part></tp:taxon-name></italic> is characterized by lirellate ascomata lacking orange–red pruina, while red and purple pigment crystals and a weak amorphous red to purple pigmentation is present in proper exciple and epithecium. The quinoid pigment A3 is absent or occurs in possible trace amounts only. A3 may correspond to orange pigment crystals observed in microscopical preparations of <italic><tp:taxon-name><tp:taxon-name-part taxon-name-part-type="genus" reg="Coniocarpon">C.</tp:taxon-name-part> <tp:taxon-name-part taxon-name-part-type="species" reg="cinnabarinum">cinnabarinum</tp:taxon-name-part></tp:taxon-name></italic> and <italic><tp:taxon-name><tp:taxon-name-part taxon-name-part-type="genus" reg="Coniocarpon">C.</tp:taxon-name-part> <tp:taxon-name-part taxon-name-part-type="species" reg="fallax">fallax</tp:taxon-name-part></tp:taxon-name></italic> but not in <italic><tp:taxon-name><tp:taxon-name-part taxon-name-part-type="genus" reg="Coniocarpon">C.</tp:taxon-name-part> <tp:taxon-name-part taxon-name-part-type="species" reg="cuspidans">cuspidans</tp:taxon-name-part></tp:taxon-name></italic>. These crystals are located in the pruina of the ascomatal margin and disc. The ascospores in <italic><tp:taxon-name><tp:taxon-name-part taxon-name-part-type="genus" reg="Coniocarpon">C.</tp:taxon-name-part> <tp:taxon-name-part taxon-name-part-type="species" reg="cuspidans">cuspidans</tp:taxon-name-part></tp:taxon-name></italic> are the smallest observed for the genus in Norway, (15–)16–18(–20) × (6–)7–8(–9) µm and (2–)3(–4) transversely septate. A hemiamyloid ring in the tholus of the asci, which is present in <italic><tp:taxon-name><tp:taxon-name-part taxon-name-part-type="genus" reg="Coniocarpon">C.</tp:taxon-name-part> <tp:taxon-name-part taxon-name-part-type="species" reg="cinnabarinum">cinnabarinum</tp:taxon-name-part></tp:taxon-name></italic> and <italic><tp:taxon-name><tp:taxon-name-part taxon-name-part-type="genus" reg="Coniocarpon">C.</tp:taxon-name-part> <tp:taxon-name-part taxon-name-part-type="species" reg="fallax">fallax</tp:taxon-name-part></tp:taxon-name></italic>, could not be observed in the investigated material. Further differences to <italic><tp:taxon-name><tp:taxon-name-part taxon-name-part-type="genus" reg="Coniocarpon">C.</tp:taxon-name-part> <tp:taxon-name-part taxon-name-part-type="species" reg="cinnabarinum">cinnabarinum</tp:taxon-name-part></tp:taxon-name></italic> and <italic><tp:taxon-name><tp:taxon-name-part taxon-name-part-type="genus" reg="Coniocarpon">C.</tp:taxon-name-part> <tp:taxon-name-part taxon-name-part-type="species" reg="fallax">fallax</tp:taxon-name-part></tp:taxon-name></italic> are discussed under those species.</p><p>The protologue of <tp:taxon-name><tp:taxon-name-part taxon-name-part-type="genus" reg="Arthonia">Arthonia</tp:taxon-name-part> <tp:taxon-name-part taxon-name-part-type="species" reg="cinnabarina">cinnabarina</tp:taxon-name-part> <tp:taxon-name-part taxon-name-part-type="infraspecific-rank">f.</tp:taxon-name-part> <tp:taxon-name-part taxon-name-part-type="form" reg="cuspidans">cuspidans</tp:taxon-name-part></tp:taxon-name> (<xref ref-type="bibr" rid="B39">Nylander 1876</xref>) cites specimens from Ireland and Cuba as original material: “Ilicicola in Hibernia (Larbalestier)” and “Exotica eadem datur in C. Wright. Cub. no. 123 a et b”. Nylander obviously considered the material from Ireland as the factual type collection. We have selected a specimen from the Nylander herbarium in Helsinki as the lectotype, which is the only specimen from Ireland that undoubtedly has been seen by Nylander. A possible syntype exists in BM: “Derryclare, Connemara, ilicicola, 1876 [BM000974345]”. Another specimen [BM000974347] from Larbalestier’s herbarium has a printed later label that only states “On young trees. Doughruagh Mountain and other places in Connemara”. The type status of this specimen is unclear. Both specimens have been seen by us as high-resolution pictures obtained from the data portal of BM.</p></tp:treatment-sec><tp:treatment-sec><!--Section generated to contain objects referenced in tp:taxon-treatment.--><fig id="F2" position="float" orientation="portrait"><object-id xmlns:xlink="http://www.w3.org/1999/xlink" content-type="doi" xlink:type="simple">10.3897/mycokeys.62.48480.figure2</object-id><object-id xmlns:xlink="http://www.w3.org/1999/xlink" content-type="arpha" xlink:type="simple">35873C5C-F507-5FDC-8954-E7D5AA5CE08C</object-id><label>Figure 2.</label><caption><p>Ascospore size (length x width) of <italic><tp:taxon-name><tp:taxon-name-part taxon-name-part-type="genus" reg="Coniocarpon">C.</tp:taxon-name-part> <tp:taxon-name-part taxon-name-part-type="species" reg="cinnabarinum">cinnabarinum</tp:taxon-name-part></tp:taxon-name></italic> (n = 132; 20 ascospores from Denmark, 85 ascospores from Norway; 27 ascospores from Sweden), <italic><tp:taxon-name><tp:taxon-name-part taxon-name-part-type="genus" reg="Coniocarpon">C.</tp:taxon-name-part> <tp:taxon-name-part taxon-name-part-type="species" reg="cuspidans">cuspidans</tp:taxon-name-part></tp:taxon-name></italic> (n = 100, all ascospores from Norway) and <italic><tp:taxon-name><tp:taxon-name-part taxon-name-part-type="genus" reg="Coniocarpon">Coniocarpon</tp:taxon-name-part> <tp:taxon-name-part taxon-name-part-type="species" reg="fallax">fallax</tp:taxon-name-part></tp:taxon-name></italic> (n = 191, all ascospores from Norway).</p></caption><graphic xmlns:xlink="http://www.w3.org/1999/xlink" xlink:href="mycokeys-62-027-g002.jpg" position="float" orientation="portrait" xlink:type="simple" id="oo_374708.jpg"><uri content-type="original_file" xlink:type="simple">https://binary.pensoft.net/fig/374708</uri></graphic></fig><fig id="F3" position="float" orientation="portrait"><object-id xmlns:xlink="http://www.w3.org/1999/xlink" content-type="doi" xlink:type="simple">10.3897/mycokeys.62.48480.figure3</object-id><object-id xmlns:xlink="http://www.w3.org/1999/xlink" content-type="arpha" xlink:type="simple">D6E4E649-ACEB-57F8-A33C-20AFEC55B8F5</object-id><label>Figure 3.</label><caption><p>Ascospore morphology. <bold>A</bold><italic><tp:taxon-name><tp:taxon-name-part taxon-name-part-type="genus" reg="Coniocarpon">Coniocarpon</tp:taxon-name-part> <tp:taxon-name-part taxon-name-part-type="species" reg="cinnabarinum">cinnabarinum</tp:taxon-name-part></tp:taxon-name></italic> (TRH-L-29007) <bold>B</bold><italic><tp:taxon-name><tp:taxon-name-part taxon-name-part-type="genus" reg="Coniocarpon">Coniocarpon</tp:taxon-name-part> <tp:taxon-name-part taxon-name-part-type="species" reg="fallax">fallax</tp:taxon-name-part></tp:taxon-name></italic> (TRH-L-29008) <bold>C</bold><italic><tp:taxon-name><tp:taxon-name-part taxon-name-part-type="genus" reg="Coniocarpon">Coniocarpon</tp:taxon-name-part> <tp:taxon-name-part taxon-name-part-type="species" reg="cuspidans">cuspidans</tp:taxon-name-part></tp:taxon-name></italic> (TRH-L-29036). Scale bar: 10 µm.</p></caption><graphic xmlns:xlink="http://www.w3.org/1999/xlink" xlink:href="mycokeys-62-027-g003.jpg" position="float" orientation="portrait" xlink:type="simple" id="oo_374709.jpg"><uri content-type="original_file" xlink:type="simple">https://binary.pensoft.net/fig/374709</uri></graphic></fig><fig id="F4" position="float" orientation="portrait"><object-id xmlns:xlink="http://www.w3.org/1999/xlink" content-type="doi" xlink:type="simple">10.3897/mycokeys.62.48480.figure4</object-id><object-id xmlns:xlink="http://www.w3.org/1999/xlink" content-type="arpha" xlink:type="simple">29692F9E-A2F2-5A9D-89BE-9E77A4D38CCD</object-id><label>Figure 4.</label><caption><p>Morphological diversity of <italic><tp:taxon-name><tp:taxon-name-part taxon-name-part-type="genus" reg="Coniocarpon">Coniocarpon</tp:taxon-name-part></tp:taxon-name></italic> in Norway. <bold>A</bold><italic><tp:taxon-name><tp:taxon-name-part taxon-name-part-type="genus" reg="Coniocarpon">Coniocarpon</tp:taxon-name-part> <tp:taxon-name-part taxon-name-part-type="species" reg="cinnabarinum">cinnabarinum</tp:taxon-name-part></tp:taxon-name></italic> (<italic>Frisch</italic> TRH-L-29000) <bold>B</bold><italic><tp:taxon-name><tp:taxon-name-part taxon-name-part-type="genus" reg="Coniocarpon">Coniocarpon</tp:taxon-name-part> <tp:taxon-name-part taxon-name-part-type="species" reg="cinnabarinum">cinnabarinum</tp:taxon-name-part></tp:taxon-name></italic> (<italic>Frisch</italic> TRH-L-29005) <bold>C</bold><italic><tp:taxon-name><tp:taxon-name-part taxon-name-part-type="genus" reg="Coniocarpon">Coniocarpon</tp:taxon-name-part> <tp:taxon-name-part taxon-name-part-type="species" reg="cuspidans">cuspidans</tp:taxon-name-part></tp:taxon-name></italic> (TRH-L-29022) <bold>D</bold><italic><tp:taxon-name><tp:taxon-name-part taxon-name-part-type="genus" reg="Coniocarpon">Coniocarpon</tp:taxon-name-part> <tp:taxon-name-part taxon-name-part-type="species" reg="cuspidans">cuspidans</tp:taxon-name-part></tp:taxon-name></italic> (TRH-L-29023) <bold>E</bold><italic><tp:taxon-name><tp:taxon-name-part taxon-name-part-type="genus" reg="Coniocarpon">Coniocarpon</tp:taxon-name-part> <tp:taxon-name-part taxon-name-part-type="species" reg="fallax">fallax</tp:taxon-name-part></tp:taxon-name></italic> (TRH-L-16793) <bold>F</bold><italic><tp:taxon-name><tp:taxon-name-part taxon-name-part-type="genus" reg="Coniocarpon">Coniocarpon</tp:taxon-name-part> <tp:taxon-name-part taxon-name-part-type="species" reg="fallax">fallax</tp:taxon-name-part></tp:taxon-name></italic> (<italic>Frisch</italic> TRH-L-29028). Scale bars: 1 mm.</p></caption><graphic xmlns:xlink="http://www.w3.org/1999/xlink" xlink:href="mycokeys-62-027-g004.jpg" position="float" orientation="portrait" xlink:type="simple" id="oo_374710.jpg"><uri content-type="original_file" xlink:type="simple">https://binary.pensoft.net/fig/374710</uri></graphic></fig><fig id="F5" position="float" orientation="portrait"><object-id xmlns:xlink="http://www.w3.org/1999/xlink" content-type="doi" xlink:type="simple">10.3897/mycokeys.62.48480.figure5</object-id><object-id xmlns:xlink="http://www.w3.org/1999/xlink" content-type="arpha" xlink:type="simple">2C74B0A6-426E-5B2C-A80B-E07F1F3E4FE7</object-id><label>Figure 5.</label><caption><p>HPTLC plate in solvent C of quinoid pigment patterns of <italic><tp:taxon-name><tp:taxon-name-part taxon-name-part-type="genus" reg="Coniocarpon">C.</tp:taxon-name-part> <tp:taxon-name-part taxon-name-part-type="species" reg="cinnabarinum">cinnabarinum</tp:taxon-name-part></tp:taxon-name></italic> (left), <italic><tp:taxon-name><tp:taxon-name-part taxon-name-part-type="genus" reg="Coniocarpon">C.</tp:taxon-name-part> <tp:taxon-name-part taxon-name-part-type="species" reg="fallax">fallax</tp:taxon-name-part></tp:taxon-name></italic> (middle) and <italic><tp:taxon-name><tp:taxon-name-part taxon-name-part-type="genus" reg="Coniocarpon">C.</tp:taxon-name-part> <tp:taxon-name-part taxon-name-part-type="species" reg="cuspidans">cuspidans</tp:taxon-name-part></tp:taxon-name></italic> (right) <bold>A</bold> before treatment with sulfuric acid and charring, and <bold>B</bold> under UV<sub>365</sub> light before treatment with sulfuric acid and charring. Note the absence of A3 in <italic><tp:taxon-name><tp:taxon-name-part taxon-name-part-type="genus" reg="Coniocarpon">C.</tp:taxon-name-part> <tp:taxon-name-part taxon-name-part-type="species" reg="cuspidans">cuspidans</tp:taxon-name-part></tp:taxon-name></italic>. The position of atranorin and norstictic acid is indicated. Several additional spots on the HPTLC plates under UV<sub>365</sub> light have not been identified.</p></caption><graphic xmlns:xlink="http://www.w3.org/1999/xlink" xlink:href="mycokeys-62-027-g005.jpg" position="float" orientation="portrait" xlink:type="simple" id="oo_374711.jpg"><uri content-type="original_file" xlink:type="simple">https://binary.pensoft.net/fig/374711</uri></graphic></fig><fig id="F6" position="float" orientation="portrait"><object-id xmlns:xlink="http://www.w3.org/1999/xlink" content-type="doi" xlink:type="simple">10.3897/mycokeys.62.48480.figure6</object-id><object-id xmlns:xlink="http://www.w3.org/1999/xlink" content-type="arpha" xlink:type="simple">2E2F393B-8F1E-525E-A172-D49141EA86CA</object-id><label>Figure 6.</label><caption><p>The distribution of 111 specimens of <italic><tp:taxon-name><tp:taxon-name-part taxon-name-part-type="genus" reg="Coniocarpon">Coniocarpon</tp:taxon-name-part></tp:taxon-name></italic> in Norway, Sweden and Denmark based on material in BG, C, S, TRH and UPS. <bold>A</bold><italic><tp:taxon-name><tp:taxon-name-part taxon-name-part-type="genus" reg="Coniocarpon">C.</tp:taxon-name-part> <tp:taxon-name-part taxon-name-part-type="species" reg="cinnabarinum">cinnabarinum</tp:taxon-name-part></tp:taxon-name></italic><bold>B</bold><italic><tp:taxon-name><tp:taxon-name-part taxon-name-part-type="genus" reg="Coniocarpon">C.</tp:taxon-name-part> <tp:taxon-name-part taxon-name-part-type="species" reg="cuspidans">cuspidans</tp:taxon-name-part></tp:taxon-name></italic><bold>C</bold><italic><tp:taxon-name><tp:taxon-name-part taxon-name-part-type="genus" reg="Coniocarpon">C.</tp:taxon-name-part> <tp:taxon-name-part taxon-name-part-type="species" reg="fallax">fallax</tp:taxon-name-part></tp:taxon-name></italic>. Single dots may represent several collections.</p></caption><graphic xmlns:xlink="http://www.w3.org/1999/xlink" xlink:href="mycokeys-62-027-g006.jpg" position="float" orientation="portrait" xlink:type="simple" id="oo_374712.jpg"><uri content-type="original_file" xlink:type="simple">https://binary.pensoft.net/fig/374712</uri></graphic></fig></tp:treatment-sec><ref-list><ref id="B39"><mixed-citation xmlns:xlink="http://www.w3.org/1999/xlink" xlink:type="simple"><person-group><name name-style="western"><surname>Nylander</surname><given-names>W</given-names></name></person-group> (<year>1876</year>) <article-title>Addenda nova ad Lichenographiam europaeam XXV.</article-title><source>Flora</source><volume>59</volume>: <fpage>305</fpage>–<lpage>311</lpage>.</mixed-citation></ref></ref-list></tp:taxon-treatment>
