# Supplementary material for: Integrative taxonomy confirms three species of Coniocarpon (Arthoniaceae) in Norway
Source: MycoKeys. 2020 Jan 23;62:27–51. doi: 10.3897/mycokeys.62.48480 (PMC6992689; doi:10.3897/mycokeys.62.48480)
Supplement: XML Treatment for Coniocarpon fallax [file mycokeys.62.48480-treatment3.xml]

<!DOCTYPE tp:taxon-treatment
  PUBLIC "-//TaxonX//DTD Taxonomic Treatment Publishing DTD v0 20100105//EN" "tax-treatment-NSO.dtd">
<tp:taxon-treatment xmlns:tp="http://www.plazi.org/taxpub"><tp:treatment-meta><kwd-group><label>Taxon classification</label><kwd><named-content xmlns:xlink="http://www.w3.org/1999/xlink" content-type="kingdom">Fungi</named-content></kwd><kwd><named-content xmlns:xlink="http://www.w3.org/1999/xlink" content-type="order">Arthoniales</named-content></kwd><kwd><named-content xmlns:xlink="http://www.w3.org/1999/xlink" content-type="family">Arthoniaceae</named-content></kwd></kwd-group><mixed-citation publication-type="journal"><person-group><name><surname>Frisch</surname><given-names>Andreas</given-names></name><name><surname>Moen</surname><given-names>Victoria Stornes</given-names></name><name><surname>Grube</surname><given-names>Martin</given-names></name><name><surname>Bendiksby</surname><given-names>Mika</given-names></name></person-group><article-title>Integrative taxonomy confirms three species of <italic><tp:taxon-name><tp:taxon-name-part taxon-name-part-type="genus" reg="Coniocarpon">Coniocarpon</tp:taxon-name-part></tp:taxon-name></italic> (<tp:taxon-name><tp:taxon-name-part taxon-name-part-type="family">Arthoniaceae</tp:taxon-name-part></tp:taxon-name>) in Norway</article-title><source>MycoKeys</source><day>23</day><month>1</month><year>2020</year><volume>62</volume><fpage>27</fpage><lpage>51</lpage><pub-id pub-id-type="doi">10.3897/mycokeys.62.48480</pub-id></mixed-citation></tp:treatment-meta><tp:nomenclature><tp:taxon-name><object-id xmlns:xlink="http://www.w3.org/1999/xlink" content-type="arpha" xlink:type="simple">0B26C80C-05ED-54D4-ABD7-EB485B7D6EB9</object-id>
              <tp:taxon-name-part taxon-name-part-type="genus" reg="Coniocarpon">Coniocarpon</tp:taxon-name-part>
              <tp:taxon-name-part taxon-name-part-type="species" reg="fallax">fallax</tp:taxon-name-part>
              <object-id xmlns:xlink="http://www.w3.org/1999/xlink" content-type="mycobank" xlink:type="simple">808766</object-id>
            </tp:taxon-name><tp:taxon-authority>(Ach.) Grube</tp:taxon-authority><xref ref-type="fig" rid="F2">Figs 2</xref><xref ref-type="fig" rid="F3">, 3B</xref><xref ref-type="fig" rid="F4">, 4E, F</xref><xref ref-type="fig" rid="F5">, 5</xref><xref ref-type="fig" rid="F6">, 6C</xref><tp:nomenclature-citation-list><tp:nomenclature-citation><tp:taxon-name>
                  <tp:taxon-name-part taxon-name-part-type="genus" reg="Coniocarpon">Coniocarpon</tp:taxon-name-part> <tp:taxon-name-part taxon-name-part-type="species" reg="fallax">fallax</tp:taxon-name-part></tp:taxon-name><comment>(Ach.) Grube: Frisch et al., Taxon 63: 737 (2014). <tp:taxon-name><tp:taxon-name-part taxon-name-part-type="genus" reg="Spiloma">Spiloma</tp:taxon-name-part> <tp:taxon-name-part taxon-name-part-type="species" reg="fallax">fallax</tp:taxon-name-part></tp:taxon-name> Ach., Methodus qua omnes dectectos lichenes: 10 (1803) [MB 405518]. Type: Germania (H-Ach. 2 a!, lectotype, selected in Frisch et al., Taxon 63: 737, 2014).</comment></tp:nomenclature-citation><tp:nomenclature-citation><tp:taxon-name>
                  <tp:taxon-name-part taxon-name-part-type="genus" reg="Spiloma"/>
                  <tp:taxon-name-part taxon-name-part-type="species" reg="elegans"/>
                </tp:taxon-name><comment>= <tp:taxon-name><tp:taxon-name-part taxon-name-part-type="genus" reg="Spiloma">Spiloma</tp:taxon-name-part> <tp:taxon-name-part taxon-name-part-type="species" reg="elegans">elegans</tp:taxon-name-part></tp:taxon-name> Ach., Lichenographia universalis: 135 (1810) [MB 405516]. <tp:taxon-name><tp:taxon-name-part taxon-name-part-type="genus" reg="Coniocarpon">Coniocarpon</tp:taxon-name-part> <tp:taxon-name-part taxon-name-part-type="species" reg="elegans">elegans</tp:taxon-name-part></tp:taxon-name> (Ach.) Duby, Aug. Pyrami de Candolle Botanicon Gallicum: 675 (1830) [MB 383617]. <tp:taxon-name><tp:taxon-name-part taxon-name-part-type="genus" reg="Lichen">Lichen</tp:taxon-name-part> <tp:taxon-name-part taxon-name-part-type="species" reg="elegans">elegans</tp:taxon-name-part></tp:taxon-name> (Ach.) Lam. in Lamarck and Poiret, Encyclopédie méthodique, botanique, suppl. 3(1): 352 (1813) [MB 122540]. <tp:taxon-name><tp:taxon-name-part taxon-name-part-type="genus" reg="Arthonia">Arthonia</tp:taxon-name-part> <tp:taxon-name-part taxon-name-part-type="species" reg="elegans">elegans</tp:taxon-name-part></tp:taxon-name> (Ach.) Almq., Kongliga Svenska vetenskaps-akademiens handlingar 17(6): 19 (1880) [MB 118959]. Type: Schleicher, Plantae Cryptogamicae Helvetiae exsiccatae, centuria5 no. 54 (S, lectotype, selected in Van den Broeck et al., Plant Ecology and Evolution 151: 346, 2018). </comment></tp:nomenclature-citation></tp:nomenclature-citation-list></tp:nomenclature><tp:treatment-sec sec-type="description" id="SECID0EKGCI"><title>Description.</title><p>Thallus pale fawn to gray brown, weakly glossy to matt, smooth, endophloeodal to partly epiphloedal, continuous; <italic>prothallus line</italic> dark grey to brown, sometimes present when in contact with other lichens; <italic>photobiont</italic> trentepohlioid, the cells rounded to elliptical, 8–13 × 5–10 µm, forming short chains. Ascomata weakly elongate to irregularly lirellate, with steep flanks, emergent from thallus, 0.2–0.4 mm × 0.1–0.2 mm, 65–110 µm tall, typically forming loose to dense aggregations of 3–15 ascomata, weakly elongated to irregularly lirellate to stellate, 0.2–1.5(–2.3) × 0.1–1.8 mm; <italic>disc</italic> black to dark purple black, flat to weakly convex, weakly glossy to matt, epruinose or with a thin layer of white pruina; <italic>margins</italic> level with the disc, orange–red pruinose, sometimes with additional patches of white pruina; <italic>proper exciple</italic> brown, 7–20 µm wide, composed of compressed and vertically oriented paraphysoidal hyphae, the hyphae 1–2 µm thick, branched and netted, often forming short hairs up to 17 µm long at the outer margin; old bark cells sometimes attached to the exciple; <italic>epithecium</italic> brown, 10–20 µm tall, conglutinated only in the lower parts, composed of branched tips of the paraphysoidal hyphae extending horizontally above the asci; the tips slightly widened to 3(–4) µm, sometimes extending from the epithecium as sparsely branched anticlinal hairs up to 24 µm long; <italic>hymenium</italic> hyaline, strongly conglutinated, 35–70 µm tall, paraphysoids densely branched and netted, 1–2 µm thick; <italic>hypothecium</italic> hyaline, conglutinated, 15–30 µm tall, formed of irregular prosoplectenchymatic hyphae 1–2 µm diam.; <italic>crystals</italic> common in epithecium and proper exciple, of two types: hyaline, leafy crystals, 1–5(–7) µm, and orange, red or purple granular crystals, 1–2(–4) µm; a weak amorphous, red to purple pigmentation present in exciple, epithecium and patchily distributed in the hymenium. ASCI of the <italic><tp:taxon-name><tp:taxon-name-part taxon-name-part-type="genus" reg="Arthonia">Arthonia</tp:taxon-name-part></tp:taxon-name></italic>-type, long obpyriform to clavate, 50–75 × 20–32 µm (n = 33), 8-spored, the ascospores stacked; tholus 5–8 µm thick, lateral ascospore wall 1–2 µm thick. Ascospores hyaline, (1–)3–4(–5) transversely septate, (15–)17–20(–22) × (6–)7–9(–10) µm (l: mean = 18.5, STD = 1.9; w: mean = 8.2, STD = 0.9; n = 191), obovate, with enlarged apical cell, getting pale brown with granular ornamentation in the epispore at late maturity; development macrocephalic.</p></tp:treatment-sec><tp:treatment-sec sec-type="chemistry" id="SECID0EUICI"><title>Chemistry.</title><p>Pigments A1, A3 and A4 in variable amounts detected by HPTLC. <italic>Proper exciple</italic> I<sub>dil</sub>+ blue, I+ dark blue, KI+ dark blue; <italic>epithecium</italic> I<sub>dil</sub>+ blue, I+ dark blue, KI+ dark blue; <italic>hymenium</italic> I<sub>dil</sub>+ red, I+ red brown, KI+ dark blue; <italic>hypothecium</italic> I<sub>dil</sub>+ blue, I+ dark blue, KI+ dark blue. A hemiamyloid ring present in the tholus of the asci. Hyaline, crystals dissolve in K. Orange, red and purple crystals dissolve in K with purplish solution.</p></tp:treatment-sec><tp:treatment-sec sec-type="material" id="SECID0ETJCI"><title>Specimens examined.</title><p>Norway – <bold>Vest-Agder</bold> • Lyngdalsfjord; on <italic><tp:taxon-name><tp:taxon-name-part taxon-name-part-type="genus" reg="Fraxinus">F.</tp:taxon-name-part> <tp:taxon-name-part taxon-name-part-type="species" reg="excelsior">excelsior</tp:taxon-name-part></tp:taxon-name></italic>; 8. Apr. 1905; A. H. Magnusson leg.; S-F-71115 • ibid.; 1925; A. H. Magnusson leg.; S-F-71114 • ibid.; on <italic><tp:taxon-name><tp:taxon-name-part taxon-name-part-type="genus" reg="Fraxinus">F.</tp:taxon-name-part> <tp:taxon-name-part taxon-name-part-type="species" reg="excelsior">excelsior</tp:taxon-name-part></tp:taxon-name></italic>; 25. Jan. 1939; A. H. Magnusson leg.; UPS-L-002899. – <bold>Rogaland</bold> • Gjesdal, Dirdal NE; on <italic><tp:taxon-name><tp:taxon-name-part taxon-name-part-type="genus" reg="Fraxinus">F.</tp:taxon-name-part> <tp:taxon-name-part taxon-name-part-type="species" reg="excelsior">excelsior</tp:taxon-name-part></tp:taxon-name></italic>; 6. Oct. 1984; S. Hultengren leg.; UPS-L-654296 • ibid.; <named-content xmlns:xlink="http://www.w3.org/1999/xlink" content-type="dwc:verbatimCoordinates" xlink:type="simple"><named-content content-type="geo-json" specific-use="{&#34;type&#34;:&#34;Point&#34;,&#34;coordinates&#34;:[6.199500,58.830167]}" id="NCID0EBLCI" xlink:type="simple">58°49.810'N, 06°11.970'E</named-content></named-content>; on <italic><tp:taxon-name><tp:taxon-name-part taxon-name-part-type="genus" reg="Fraxinus">F.</tp:taxon-name-part> <tp:taxon-name-part taxon-name-part-type="species" reg="excelsior">excelsior</tp:taxon-name-part></tp:taxon-name></italic>; 160 m a.s.l.; 12. Jul. 2017; A. Frisch leg.; TRH-L-29036, TRH-L-29027. – <bold>Hordaland</bold> • Askøy; on <italic><tp:taxon-name><tp:taxon-name-part taxon-name-part-type="genus" reg="Corylus">C.</tp:taxon-name-part> <tp:taxon-name-part taxon-name-part-type="species" reg="avellana">avellana</tp:taxon-name-part></tp:taxon-name></italic> and <italic><tp:taxon-name><tp:taxon-name-part taxon-name-part-type="genus" reg="Fraxinus">F.</tp:taxon-name-part> <tp:taxon-name-part taxon-name-part-type="species" reg="excelsior">excelsior</tp:taxon-name-part></tp:taxon-name></italic>; 1909; J. J. Havaas leg.; UPS-L-137313 • Fusa, Tveitane; 13 km S of Mundheim; <named-content xmlns:xlink="http://www.w3.org/1999/xlink" content-type="dwc:verbatimCoordinates" xlink:type="simple"><named-content content-type="geo-json" specific-use="{&#34;type&#34;:&#34;Point&#34;,&#34;coordinates&#34;:[5.866667,60.050000]}" id="NCID0EMMCI" xlink:type="simple">60°03'N, 05°52'E</named-content></named-content>; on <italic><tp:taxon-name><tp:taxon-name-part taxon-name-part-type="genus" reg="Corylus">C.</tp:taxon-name-part> <tp:taxon-name-part taxon-name-part-type="species" reg="avellana">avellana</tp:taxon-name-part></tp:taxon-name></italic>; 150 m a.s.l.; 18. Aug. 1995; A. Nordin leg.; UPS-L-61739 • ibid.; Øvre Hålandsdalen, W of Orra; <named-content xmlns:xlink="http://www.w3.org/1999/xlink" content-type="dwc:verbatimCoordinates" xlink:type="simple"><named-content content-type="geo-json" specific-use="{&#34;type&#34;:&#34;Point&#34;,&#34;coordinates&#34;:[5.918950,60.258442]}" id="NCID0E6MCI" xlink:type="simple">60°15.5065'N, 05°55.137'E</named-content></named-content>; on <italic><tp:taxon-name><tp:taxon-name-part taxon-name-part-type="genus" reg="Fraxinus">F.</tp:taxon-name-part> <tp:taxon-name-part taxon-name-part-type="species" reg="excelsior">excelsior</tp:taxon-name-part></tp:taxon-name></italic>; 120 m a.s.l.; 24. Feb. 2015; S. Vatne leg.; TRH-L-16793. • Kvam, Daleelva N; <named-content xmlns:xlink="http://www.w3.org/1999/xlink" content-type="dwc:verbatimCoordinates" xlink:type="simple"><named-content content-type="geo-json" specific-use="{&#34;type&#34;:&#34;Point&#34;,&#34;coordinates&#34;:[5.878683,60.124217]}" id="NCID0ESNCI" xlink:type="simple">60°07.453'N, 05°52.721'E</named-content></named-content>; on <italic><tp:taxon-name><tp:taxon-name-part taxon-name-part-type="genus" reg="Fraxinus">F.</tp:taxon-name-part> <tp:taxon-name-part taxon-name-part-type="species" reg="excelsior">excelsior</tp:taxon-name-part></tp:taxon-name></italic>; 10. Jun. 2018; G. Gaarder leg.; TRH-L-18605 • ibid.; <named-content xmlns:xlink="http://www.w3.org/1999/xlink" content-type="dwc:verbatimCoordinates" xlink:type="simple"><named-content content-type="geo-json" specific-use="{&#34;type&#34;:&#34;Point&#34;,&#34;coordinates&#34;:[5.881633,60.127800]}" id="NCID0EFOCI" xlink:type="simple">60°07.668'N, 05°52.898'E</named-content></named-content>; on <italic><tp:taxon-name><tp:taxon-name-part taxon-name-part-type="genus" reg="Fraxinus">F.</tp:taxon-name-part> <tp:taxon-name-part taxon-name-part-type="species" reg="excelsior">excelsior</tp:taxon-name-part></tp:taxon-name></italic>; 13. Jun. 2018; G. Gaarder leg.; TRH-L-18606 • ibid.; Furhovda; <named-content xmlns:xlink="http://www.w3.org/1999/xlink" content-type="dwc:verbatimCoordinates" xlink:type="simple"><named-content content-type="geo-json" specific-use="{&#34;type&#34;:&#34;Point&#34;,&#34;coordinates&#34;:[5.898500,60.154050]}" id="NCID0EYOCI" xlink:type="simple">60°09.243'N, 05°53.910'E</named-content></named-content>; on <italic><tp:taxon-name><tp:taxon-name-part taxon-name-part-type="genus" reg="Fraxinus">F.</tp:taxon-name-part> <tp:taxon-name-part taxon-name-part-type="species" reg="excelsior">excelsior</tp:taxon-name-part></tp:taxon-name></italic>; 5. Jun. 2018; G. Gaarder, M. Lorentzen leg.; TRH-L-18604 • ibid.; Hovden; <named-content xmlns:xlink="http://www.w3.org/1999/xlink" content-type="dwc:verbatimCoordinates" xlink:type="simple"><named-content content-type="geo-json" specific-use="{&#34;type&#34;:&#34;Point&#34;,&#34;coordinates&#34;:[5.993883,60.228917]}" id="NCID0ELPCI" xlink:type="simple">60°13.735'N, 05°59.633'E</named-content></named-content>; on <italic><tp:taxon-name><tp:taxon-name-part taxon-name-part-type="genus" reg="Fraxinus">F.</tp:taxon-name-part> <tp:taxon-name-part taxon-name-part-type="species" reg="excelsior">excelsior</tp:taxon-name-part></tp:taxon-name></italic>; 11. Jun. 2018; G. Gaarder leg.; TRH-L-18607. • Lindås, Helltveit W; <named-content xmlns:xlink="http://www.w3.org/1999/xlink" content-type="dwc:verbatimCoordinates" xlink:type="simple"><named-content content-type="geo-json" specific-use="{&#34;type&#34;:&#34;Point&#34;,&#34;coordinates&#34;:[5.434667,60.631200]}" id="NCID0E5PCI" xlink:type="simple">60°37.872'N, 05°26.080'E</named-content></named-content>; on <italic><tp:taxon-name><tp:taxon-name-part taxon-name-part-type="genus" reg="Fraxinus">F.</tp:taxon-name-part> <tp:taxon-name-part taxon-name-part-type="species" reg="excelsior">excelsior</tp:taxon-name-part></tp:taxon-name></italic>; 24. Jul. 1980; T. Tønsberg leg.; BG-L-26222 • ibid.; Kvalvika-Røyldalane; <named-content xmlns:xlink="http://www.w3.org/1999/xlink" content-type="dwc:verbatimCoordinates" xlink:type="simple"><named-content content-type="geo-json" specific-use="{&#34;type&#34;:&#34;Point&#34;,&#34;coordinates&#34;:[5.439083,60.637417]}" id="NCID0ERQCI" xlink:type="simple">60°38.245'N, 05°26.345'E</named-content></named-content>; on <italic><tp:taxon-name><tp:taxon-name-part taxon-name-part-type="genus" reg="Fraxinus">F.</tp:taxon-name-part> <tp:taxon-name-part taxon-name-part-type="species" reg="excelsior">excelsior</tp:taxon-name-part></tp:taxon-name></italic>; 35 m a.s.l.; 14. May 2018; A. Frisch, J. Klepsland leg.; TRH-L-29035. • Os, Li; <named-content xmlns:xlink="http://www.w3.org/1999/xlink" content-type="dwc:verbatimCoordinates" xlink:type="simple"><named-content content-type="geo-json" specific-use="{&#34;type&#34;:&#34;Point&#34;,&#34;coordinates&#34;:[5.440833,60.173000]}" id="NCID0EERCI" xlink:type="simple">60°10.38'N, 05°26.45'E</named-content></named-content>; on <italic><tp:taxon-name><tp:taxon-name-part taxon-name-part-type="genus" reg="Fraxinus">F.</tp:taxon-name-part> <tp:taxon-name-part taxon-name-part-type="species" reg="excelsior">excelsior</tp:taxon-name-part></tp:taxon-name></italic>; 60–120 m a.s.l.; 22. Jul. 1979; T. Tønsberg leg.; BG-L-26221, BG-L-26221. • Stord, Valavåg, Nes-Åsen; <named-content xmlns:xlink="http://www.w3.org/1999/xlink" content-type="dwc:verbatimCoordinates" xlink:type="simple"><named-content content-type="geo-json" specific-use="{&#34;type&#34;:&#34;Point&#34;,&#34;coordinates&#34;:[5.411000,59.768600]}" id="NCID0EXRCI" xlink:type="simple">59°46.116'N, 05°24.660'E</named-content></named-content>; on <italic><tp:taxon-name><tp:taxon-name-part taxon-name-part-type="genus" reg="Fraxinus">F.</tp:taxon-name-part> <tp:taxon-name-part taxon-name-part-type="species" reg="excelsior">excelsior</tp:taxon-name-part></tp:taxon-name></italic>; 27. Apr. 2018; G. Gaarder, U. Hanssen leg.; TRH-L-18041. • Tysnes, SE slope of Skardnipa near Teigen; <named-content xmlns:xlink="http://www.w3.org/1999/xlink" content-type="dwc:verbatimCoordinates" xlink:type="simple"><named-content content-type="geo-json" specific-use="{&#34;type&#34;:&#34;Point&#34;,&#34;coordinates&#34;:[5.650133,59.972667]}" id="NCID0EKSCI" xlink:type="simple">59°58.360'N, 05°39.008'E</named-content></named-content>; on <italic><tp:taxon-name><tp:taxon-name-part taxon-name-part-type="genus" reg="Fraxinus">F.</tp:taxon-name-part> <tp:taxon-name-part taxon-name-part-type="species" reg="excelsior">excelsior</tp:taxon-name-part></tp:taxon-name></italic>; 23 m a.s.l.; 9. May 2018; A. Frisch, J. Klepsland leg.; TRH-L-29031 • ibid.; <named-content xmlns:xlink="http://www.w3.org/1999/xlink" content-type="dwc:verbatimCoordinates" xlink:type="simple"><named-content content-type="geo-json" specific-use="{&#34;type&#34;:&#34;Point&#34;,&#34;coordinates&#34;:[5.650383,59.972683]}" id="NCID0E4SCI" xlink:type="simple">59°58.361'N, 05°39.023'E</named-content></named-content>; on <italic><tp:taxon-name><tp:taxon-name-part taxon-name-part-type="genus" reg="Fraxinus">F.</tp:taxon-name-part> <tp:taxon-name-part taxon-name-part-type="species" reg="excelsior">excelsior</tp:taxon-name-part></tp:taxon-name></italic>; 19 m a.s.l.; 9. May 2018; A. Frisch, J. Klepsland leg.; TRH-L-29032, TRH-L-29033 • ibid.; <named-content xmlns:xlink="http://www.w3.org/1999/xlink" content-type="dwc:verbatimCoordinates" xlink:type="simple"><named-content content-type="geo-json" specific-use="{&#34;type&#34;:&#34;Point&#34;,&#34;coordinates&#34;:[5.649867,59.972500]}" id="NCID0EQTCI" xlink:type="simple">59°58.350'N, 05°38.992'E</named-content></named-content>; on <italic><tp:taxon-name><tp:taxon-name-part taxon-name-part-type="genus" reg="Fraxinus">F.</tp:taxon-name-part> <tp:taxon-name-part taxon-name-part-type="species" reg="excelsior">excelsior</tp:taxon-name-part></tp:taxon-name></italic>; 24 m a.s.l.; 9. May 2018; A. Frisch, J. Klepsland leg.; TRH-L-29034 • ibid.; Sunde, Loksund; on <tp:taxon-name><tp:taxon-name-part taxon-name-part-type="genus" reg="Fraxinus">F.</tp:taxon-name-part> <tp:taxon-name-part taxon-name-part-type="species" reg="excelsior">excelsior</tp:taxon-name-part></tp:taxon-name>; 27. Aug. 1910; J. J. Havaas leg.; UPS-L-137512. • Tysnes, Tysnesøy, N of Onarheim; <named-content xmlns:xlink="http://www.w3.org/1999/xlink" content-type="dwc:verbatimCoordinates" xlink:type="simple"><named-content content-type="geo-json" specific-use="{&#34;type&#34;:&#34;Point&#34;,&#34;coordinates&#34;:[5.650783,59.972950]}" id="NCID0ENUCI" xlink:type="simple">59°58.377'N, 05°39.047'E</named-content></named-content>; on <italic><tp:taxon-name><tp:taxon-name-part taxon-name-part-type="genus" reg="Fraxinus">F.</tp:taxon-name-part> <tp:taxon-name-part taxon-name-part-type="species" reg="excelsior">excelsior</tp:taxon-name-part></tp:taxon-name></italic>; 30 m a.s.l.; 21. Jul. 2017; A. Frisch leg.; TRH-L-29028, TRH-L-29029. – <bold>Møre og Romsdal</bold> • Fræna, S of Hustad, Lunheim; <named-content xmlns:xlink="http://www.w3.org/1999/xlink" content-type="dwc:verbatimCoordinates" xlink:type="simple"><named-content content-type="geo-json" specific-use="{&#34;type&#34;:&#34;Point&#34;,&#34;coordinates&#34;:[7.114867,62.923118]}" id="NCID0ECVCI" xlink:type="simple">62°55.3871'N, 07°06.892'E</named-content></named-content>; on <italic><tp:taxon-name><tp:taxon-name-part taxon-name-part-type="genus" reg="Corylus">C.</tp:taxon-name-part> <tp:taxon-name-part taxon-name-part-type="species" reg="avellana">avellana</tp:taxon-name-part></tp:taxon-name></italic>; 60 m a.s.l.; 15. Apr. 2016; H. Holien leg.; TRH-L-17089 • ibid.; Nordmark E; <named-content xmlns:xlink="http://www.w3.org/1999/xlink" content-type="dwc:verbatimCoordinates" xlink:type="simple"><named-content content-type="geo-json" specific-use="{&#34;type&#34;:&#34;Point&#34;,&#34;coordinates&#34;:[7.117800,62.916633]}" id="NCID0EVVCI" xlink:type="simple">62°54.998'N, 07°07.068'E</named-content></named-content>; on <italic><tp:taxon-name><tp:taxon-name-part taxon-name-part-type="genus" reg="Corylus">C.</tp:taxon-name-part> <tp:taxon-name-part taxon-name-part-type="species" reg="avellana">avellana</tp:taxon-name-part></tp:taxon-name></italic>; 80 m a.s.l.; 26. Apr. 1998; G. Gaarder leg.; BG-L-39619 • ibid.; Tverrfjell; <named-content xmlns:xlink="http://www.w3.org/1999/xlink" content-type="dwc:verbatimCoordinates" xlink:type="simple"><named-content content-type="geo-json" specific-use="{&#34;type&#34;:&#34;Point&#34;,&#34;coordinates&#34;:[7.270717,62.914533]}" id="NCID0EIWCI" xlink:type="simple">62°54.872'N, 07°16.243'E</named-content></named-content>; on <italic><tp:taxon-name><tp:taxon-name-part taxon-name-part-type="genus" reg="Corylus">C.</tp:taxon-name-part> <tp:taxon-name-part taxon-name-part-type="species" reg="avellana">avellana</tp:taxon-name-part></tp:taxon-name></italic>; 60 m a.s.l.; 5. Jul. 2017; A. Frisch leg.; TRH-L-29037, TRH-L-29030. • Skodje, Igletjønna; <named-content xmlns:xlink="http://www.w3.org/1999/xlink" content-type="dwc:verbatimCoordinates" xlink:type="simple"><named-content content-type="geo-json" specific-use="{&#34;type&#34;:&#34;Point&#34;,&#34;coordinates&#34;:[6.574742,62.477608]}" id="NCID0E2WCI" xlink:type="simple">62°28.6565'N, 06°34.4845'E</named-content></named-content>; on <italic><tp:taxon-name><tp:taxon-name-part taxon-name-part-type="genus" reg="Corylus">C.</tp:taxon-name-part> <tp:taxon-name-part taxon-name-part-type="species" reg="avellana">avellana</tp:taxon-name-part></tp:taxon-name></italic>; 20. Apr. 2014; G. Gaarder, P. Larsen leg.; TRH-L-16791. • Tingvoll, Kamsvågtrøa; <named-content xmlns:xlink="http://www.w3.org/1999/xlink" content-type="dwc:verbatimCoordinates" xlink:type="simple"><named-content content-type="geo-json" specific-use="{&#34;type&#34;:&#34;Point&#34;,&#34;coordinates&#34;:[8.135833,63.031663]}" id="NCID0EUXCI" xlink:type="simple">63°01.8998'N, 08°08.150'E</named-content></named-content>; on <italic><tp:taxon-name><tp:taxon-name-part taxon-name-part-type="genus" reg="Corylus">C.</tp:taxon-name-part> <tp:taxon-name-part taxon-name-part-type="species" reg="avellana">avellana</tp:taxon-name-part></tp:taxon-name></italic>; 16. Feb. 2014; G. Gaarder leg.; TRH-L-15366 • ibid.; Langvatnet NE; <named-content xmlns:xlink="http://www.w3.org/1999/xlink" content-type="dwc:verbatimCoordinates" xlink:type="simple"><named-content content-type="geo-json" specific-use="{&#34;type&#34;:&#34;Point&#34;,&#34;coordinates&#34;:[8.071700,63.049100]}" id="NCID0EHYCI" xlink:type="simple">63°02.9460'N, 08°04.3020'E</named-content></named-content>; on <italic><tp:taxon-name><tp:taxon-name-part taxon-name-part-type="genus" reg="Corylus">C.</tp:taxon-name-part> <tp:taxon-name-part taxon-name-part-type="species" reg="avellana">avellana</tp:taxon-name-part></tp:taxon-name></italic>; 8. Nov. 2014; G. Gaarder leg.; TRH-L-16792 • ibid.; Skjelberget; <named-content xmlns:xlink="http://www.w3.org/1999/xlink" content-type="dwc:verbatimCoordinates" xlink:type="simple"><named-content content-type="geo-json" specific-use="{&#34;type&#34;:&#34;Point&#34;,&#34;coordinates&#34;:[8.064400,63.053400]}" id="NCID0E1YCI" xlink:type="simple">63°03.2040'N, 08°03.8640'E</named-content></named-content>; on <italic><tp:taxon-name><tp:taxon-name-part taxon-name-part-type="genus" reg="Corylus">C.</tp:taxon-name-part> <tp:taxon-name-part taxon-name-part-type="species" reg="avellana">avellana</tp:taxon-name-part></tp:taxon-name></italic>; 25. Apr. 2014; G. Gaarder leg.; TRH-L-16789 • ibid.; Årøyvatnet; <named-content xmlns:xlink="http://www.w3.org/1999/xlink" content-type="dwc:verbatimCoordinates" xlink:type="simple"><named-content content-type="geo-json" specific-use="{&#34;type&#34;:&#34;Point&#34;,&#34;coordinates&#34;:[8.039900,63.047200]}" id="NCID0ENZCI" xlink:type="simple">63°02.8320'N, 08°02.3940'E</named-content></named-content>; on <italic><tp:taxon-name><tp:taxon-name-part taxon-name-part-type="genus" reg="Corylus">C.</tp:taxon-name-part> <tp:taxon-name-part taxon-name-part-type="species" reg="avellana">avellana</tp:taxon-name-part></tp:taxon-name></italic>; 8. Nov. 2014; G. Gaarder leg.; TRH-L-16790. SWEDEN – <bold>Gotland</bold> • Bunge, Hägur, Mörku, 1 km NE of the church; <named-content xmlns:xlink="http://www.w3.org/1999/xlink" content-type="dwc:verbatimCoordinates" xlink:type="simple"><named-content content-type="geo-json" specific-use="{&#34;type&#34;:&#34;Point&#34;,&#34;coordinates&#34;:[19.000000,57.850000]}" id="NCID0EC1CI" xlink:type="simple">57°51.00'N, 19°00.00'E</named-content></named-content>; on <italic><tp:taxon-name><tp:taxon-name-part taxon-name-part-type="genus" reg="Fraxinus">F.</tp:taxon-name-part> <tp:taxon-name-part taxon-name-part-type="species" reg="excelsior">excelsior</tp:taxon-name-part></tp:taxon-name></italic>; 15 m a.s.l.; 27. Apr. 1996; A. Nordin leg.; UPS-L-74225 • 600 m from Bunge church; on <italic><tp:taxon-name><tp:taxon-name-part taxon-name-part-type="genus" reg="Fraxinus">F.</tp:taxon-name-part> <tp:taxon-name-part taxon-name-part-type="species" reg="excelsior">excelsior</tp:taxon-name-part></tp:taxon-name></italic>; 27. Apr 1996; G. Westling leg.; S L-52399; • Bäl, Gute, 1 km E Bäl church; <named-content xmlns:xlink="http://www.w3.org/1999/xlink" content-type="dwc:verbatimCoordinates" xlink:type="simple"><named-content content-type="geo-json" specific-use="{&#34;type&#34;:&#34;Point&#34;,&#34;coordinates&#34;:[18.666667,57.650000]}" id="NCID0EA2CI" xlink:type="simple">57°39.00'N, 18°40.00'E</named-content></named-content>; on <italic><tp:taxon-name><tp:taxon-name-part taxon-name-part-type="genus" reg="Fraxinus">F.</tp:taxon-name-part> <tp:taxon-name-part taxon-name-part-type="species" reg="excelsior">excelsior</tp:taxon-name-part></tp:taxon-name></italic>; 25. Nov. 1996; P. Johanson leg.; UPS-L-98398.</p></tp:treatment-sec><tp:treatment-sec sec-type="Additional examined specimens" id="SECID0EQ2CI"><title>Additional examined specimens.</title><p>Austria – <bold>Upper Austria</bold> • Totes Gebirge, Lake Almsee SSE; <named-content xmlns:xlink="http://www.w3.org/1999/xlink" content-type="dwc:verbatimCoordinates" xlink:type="simple"><named-content content-type="geo-json" specific-use="{&#34;type&#34;:&#34;Point&#34;,&#34;coordinates&#34;:[13.956667,47.743333]}" id="NCID0E22CI" xlink:type="simple">47°44.600'N, 13°57.400'E</named-content></named-content>; on <italic><tp:taxon-name><tp:taxon-name-part taxon-name-part-type="genus" reg="Fraxinus">F.</tp:taxon-name-part> <tp:taxon-name-part taxon-name-part-type="species" reg="excelsior">excelsior</tp:taxon-name-part></tp:taxon-name></italic>; 600 m a.s.l.; 31. May 1998; T. Tønsberg leg.; BG-L-66299. Turkey – <bold>Trabazon</bold> • Trabazon Vilayet, Uzungöl c. 14 km SSE of Caykara; <named-content xmlns:xlink="http://www.w3.org/1999/xlink" content-type="dwc:verbatimCoordinates" xlink:type="simple"><named-content content-type="geo-json" specific-use="{&#34;type&#34;:&#34;Point&#34;,&#34;coordinates&#34;:[40.314167,40.614500]}" id="NCID0EQ3CI" xlink:type="simple">40°36.8700'N, 40°18.8500'E</named-content></named-content>; on <italic><tp:taxon-name><tp:taxon-name-part taxon-name-part-type="genus" reg="Picea">P.</tp:taxon-name-part> <tp:taxon-name-part taxon-name-part-type="species" reg="orientalis">orientalis</tp:taxon-name-part></tp:taxon-name></italic>; 24. Jun. 2001; C. Printzen, B. Kanz leg.; BG-L-77481.</p></tp:treatment-sec><tp:treatment-sec sec-type="notes" id="SECID0EA4CI"><title>Notes.</title><p><italic><tp:taxon-name><tp:taxon-name-part taxon-name-part-type="genus" reg="Coniocarpon">Coniocarpon</tp:taxon-name-part> <tp:taxon-name-part taxon-name-part-type="species" reg="fallax">fallax</tp:taxon-name-part></tp:taxon-name></italic> resembles <italic><tp:taxon-name><tp:taxon-name-part taxon-name-part-type="genus" reg="Coniocarpon">C.</tp:taxon-name-part> <tp:taxon-name-part taxon-name-part-type="species" reg="cinnabarinum">cinnabarinum</tp:taxon-name-part></tp:taxon-name></italic> by ascomata that are covered in an orange–red and white pruina. However, the white pruina is less pronounced in <italic><tp:taxon-name><tp:taxon-name-part taxon-name-part-type="genus" reg="Coniocarpon">C.</tp:taxon-name-part> <tp:taxon-name-part taxon-name-part-type="species" reg="fallax">fallax</tp:taxon-name-part></tp:taxon-name></italic> and may be absent. The ascomata of <italic><tp:taxon-name><tp:taxon-name-part taxon-name-part-type="genus" reg="Coniocarpon">C.</tp:taxon-name-part> <tp:taxon-name-part taxon-name-part-type="species" reg="fallax">fallax</tp:taxon-name-part></tp:taxon-name></italic> further are elongate to clearly lirellate and the ascospores are distinctly smaller with less septa: (15–)17–20(–22) × (6–)7–9(–10) µm, (1–)3–4(–5) transversely septate vs (19–)23–28(–30) × (8–)10–11(–12) µm, (3–)4–5(–8) transversely septate in <italic><tp:taxon-name><tp:taxon-name-part taxon-name-part-type="genus" reg="Coniocarpon">C.</tp:taxon-name-part> <tp:taxon-name-part taxon-name-part-type="species" reg="cinnabarinum">cinnabarinum</tp:taxon-name-part></tp:taxon-name></italic>. Mature, apparently well-developed elliptical ascospores with only a single septum were found in one specimen (TRH-L-17089) of <italic><tp:taxon-name><tp:taxon-name-part taxon-name-part-type="genus" reg="Coniocarpon">C.</tp:taxon-name-part> <tp:taxon-name-part taxon-name-part-type="species" reg="fallax">fallax</tp:taxon-name-part></tp:taxon-name></italic>. <italic><tp:taxon-name><tp:taxon-name-part taxon-name-part-type="genus" reg="Coniocarpon">Coniocarpon</tp:taxon-name-part> <tp:taxon-name-part taxon-name-part-type="species" reg="cuspidans">cuspidans</tp:taxon-name-part></tp:taxon-name></italic> has ascospores of similar size which, however, are predominantly 3-septate. The elongate to lirellate ascomata of that species lack an orange–red pruina, and proper exciple and epithecium react I<sub>dil</sub>/I+ red in iodine.</p></tp:treatment-sec><tp:treatment-sec><!--Section generated to contain objects referenced in tp:taxon-treatment.--><fig id="F2" position="float" orientation="portrait"><object-id xmlns:xlink="http://www.w3.org/1999/xlink" content-type="doi" xlink:type="simple">10.3897/mycokeys.62.48480.figure2</object-id><object-id xmlns:xlink="http://www.w3.org/1999/xlink" content-type="arpha" xlink:type="simple">35873C5C-F507-5FDC-8954-E7D5AA5CE08C</object-id><label>Figure 2.</label><caption><p>Ascospore size (length x width) of <italic><tp:taxon-name><tp:taxon-name-part taxon-name-part-type="genus" reg="Coniocarpon">C.</tp:taxon-name-part> <tp:taxon-name-part taxon-name-part-type="species" reg="cinnabarinum">cinnabarinum</tp:taxon-name-part></tp:taxon-name></italic> (n = 132; 20 ascospores from Denmark, 85 ascospores from Norway; 27 ascospores from Sweden), <italic><tp:taxon-name><tp:taxon-name-part taxon-name-part-type="genus" reg="Coniocarpon">C.</tp:taxon-name-part> <tp:taxon-name-part taxon-name-part-type="species" reg="cuspidans">cuspidans</tp:taxon-name-part></tp:taxon-name></italic> (n = 100, all ascospores from Norway) and <italic><tp:taxon-name><tp:taxon-name-part taxon-name-part-type="genus" reg="Coniocarpon">Coniocarpon</tp:taxon-name-part> <tp:taxon-name-part taxon-name-part-type="species" reg="fallax">fallax</tp:taxon-name-part></tp:taxon-name></italic> (n = 191, all ascospores from Norway).</p></caption><graphic xmlns:xlink="http://www.w3.org/1999/xlink" xlink:href="mycokeys-62-027-g002.jpg" position="float" orientation="portrait" xlink:type="simple" id="oo_374708.jpg"><uri content-type="original_file" xlink:type="simple">https://binary.pensoft.net/fig/374708</uri></graphic></fig><fig id="F3" position="float" orientation="portrait"><object-id xmlns:xlink="http://www.w3.org/1999/xlink" content-type="doi" xlink:type="simple">10.3897/mycokeys.62.48480.figure3</object-id><object-id xmlns:xlink="http://www.w3.org/1999/xlink" content-type="arpha" xlink:type="simple">D6E4E649-ACEB-57F8-A33C-20AFEC55B8F5</object-id><label>Figure 3.</label><caption><p>Ascospore morphology. <bold>A</bold><italic><tp:taxon-name><tp:taxon-name-part taxon-name-part-type="genus" reg="Coniocarpon">Coniocarpon</tp:taxon-name-part> <tp:taxon-name-part taxon-name-part-type="species" reg="cinnabarinum">cinnabarinum</tp:taxon-name-part></tp:taxon-name></italic> (TRH-L-29007) <bold>B</bold><italic><tp:taxon-name><tp:taxon-name-part taxon-name-part-type="genus" reg="Coniocarpon">Coniocarpon</tp:taxon-name-part> <tp:taxon-name-part taxon-name-part-type="species" reg="fallax">fallax</tp:taxon-name-part></tp:taxon-name></italic> (TRH-L-29008) <bold>C</bold><italic><tp:taxon-name><tp:taxon-name-part taxon-name-part-type="genus" reg="Coniocarpon">Coniocarpon</tp:taxon-name-part> <tp:taxon-name-part taxon-name-part-type="species" reg="cuspidans">cuspidans</tp:taxon-name-part></tp:taxon-name></italic> (TRH-L-29036). Scale bar: 10 µm.</p></caption><graphic xmlns:xlink="http://www.w3.org/1999/xlink" xlink:href="mycokeys-62-027-g003.jpg" position="float" orientation="portrait" xlink:type="simple" id="oo_374709.jpg"><uri content-type="original_file" xlink:type="simple">https://binary.pensoft.net/fig/374709</uri></graphic></fig><fig id="F4" position="float" orientation="portrait"><object-id xmlns:xlink="http://www.w3.org/1999/xlink" content-type="doi" xlink:type="simple">10.3897/mycokeys.62.48480.figure4</object-id><object-id xmlns:xlink="http://www.w3.org/1999/xlink" content-type="arpha" xlink:type="simple">29692F9E-A2F2-5A9D-89BE-9E77A4D38CCD</object-id><label>Figure 4.</label><caption><p>Morphological diversity of <italic><tp:taxon-name><tp:taxon-name-part taxon-name-part-type="genus" reg="Coniocarpon">Coniocarpon</tp:taxon-name-part></tp:taxon-name></italic> in Norway. <bold>A</bold><italic><tp:taxon-name><tp:taxon-name-part taxon-name-part-type="genus" reg="Coniocarpon">Coniocarpon</tp:taxon-name-part> <tp:taxon-name-part taxon-name-part-type="species" reg="cinnabarinum">cinnabarinum</tp:taxon-name-part></tp:taxon-name></italic> (<italic>Frisch</italic> TRH-L-29000) <bold>B</bold><italic><tp:taxon-name><tp:taxon-name-part taxon-name-part-type="genus" reg="Coniocarpon">Coniocarpon</tp:taxon-name-part> <tp:taxon-name-part taxon-name-part-type="species" reg="cinnabarinum">cinnabarinum</tp:taxon-name-part></tp:taxon-name></italic> (<italic>Frisch</italic> TRH-L-29005) <bold>C</bold><italic><tp:taxon-name><tp:taxon-name-part taxon-name-part-type="genus" reg="Coniocarpon">Coniocarpon</tp:taxon-name-part> <tp:taxon-name-part taxon-name-part-type="species" reg="cuspidans">cuspidans</tp:taxon-name-part></tp:taxon-name></italic> (TRH-L-29022) <bold>D</bold><italic><tp:taxon-name><tp:taxon-name-part taxon-name-part-type="genus" reg="Coniocarpon">Coniocarpon</tp:taxon-name-part> <tp:taxon-name-part taxon-name-part-type="species" reg="cuspidans">cuspidans</tp:taxon-name-part></tp:taxon-name></italic> (TRH-L-29023) <bold>E</bold><italic><tp:taxon-name><tp:taxon-name-part taxon-name-part-type="genus" reg="Coniocarpon">Coniocarpon</tp:taxon-name-part> <tp:taxon-name-part taxon-name-part-type="species" reg="fallax">fallax</tp:taxon-name-part></tp:taxon-name></italic> (TRH-L-16793) <bold>F</bold><italic><tp:taxon-name><tp:taxon-name-part taxon-name-part-type="genus" reg="Coniocarpon">Coniocarpon</tp:taxon-name-part> <tp:taxon-name-part taxon-name-part-type="species" reg="fallax">fallax</tp:taxon-name-part></tp:taxon-name></italic> (<italic>Frisch</italic> TRH-L-29028). Scale bars: 1 mm.</p></caption><graphic xmlns:xlink="http://www.w3.org/1999/xlink" xlink:href="mycokeys-62-027-g004.jpg" position="float" orientation="portrait" xlink:type="simple" id="oo_374710.jpg"><uri content-type="original_file" xlink:type="simple">https://binary.pensoft.net/fig/374710</uri></graphic></fig><fig id="F5" position="float" orientation="portrait"><object-id xmlns:xlink="http://www.w3.org/1999/xlink" content-type="doi" xlink:type="simple">10.3897/mycokeys.62.48480.figure5</object-id><object-id xmlns:xlink="http://www.w3.org/1999/xlink" content-type="arpha" xlink:type="simple">2C74B0A6-426E-5B2C-A80B-E07F1F3E4FE7</object-id><label>Figure 5.</label><caption><p>HPTLC plate in solvent C of quinoid pigment patterns of <italic><tp:taxon-name><tp:taxon-name-part taxon-name-part-type="genus" reg="Coniocarpon">C.</tp:taxon-name-part> <tp:taxon-name-part taxon-name-part-type="species" reg="cinnabarinum">cinnabarinum</tp:taxon-name-part></tp:taxon-name></italic> (left), <italic><tp:taxon-name><tp:taxon-name-part taxon-name-part-type="genus" reg="Coniocarpon">C.</tp:taxon-name-part> <tp:taxon-name-part taxon-name-part-type="species" reg="fallax">fallax</tp:taxon-name-part></tp:taxon-name></italic> (middle) and <italic><tp:taxon-name><tp:taxon-name-part taxon-name-part-type="genus" reg="Coniocarpon">C.</tp:taxon-name-part> <tp:taxon-name-part taxon-name-part-type="species" reg="cuspidans">cuspidans</tp:taxon-name-part></tp:taxon-name></italic> (right) <bold>A</bold> before treatment with sulfuric acid and charring, and <bold>B</bold> under UV<sub>365</sub> light before treatment with sulfuric acid and charring. Note the absence of A3 in <italic><tp:taxon-name><tp:taxon-name-part taxon-name-part-type="genus" reg="Coniocarpon">C.</tp:taxon-name-part> <tp:taxon-name-part taxon-name-part-type="species" reg="cuspidans">cuspidans</tp:taxon-name-part></tp:taxon-name></italic>. The position of atranorin and norstictic acid is indicated. Several additional spots on the HPTLC plates under UV<sub>365</sub> light have not been identified.</p></caption><graphic xmlns:xlink="http://www.w3.org/1999/xlink" xlink:href="mycokeys-62-027-g005.jpg" position="float" orientation="portrait" xlink:type="simple" id="oo_374711.jpg"><uri content-type="original_file" xlink:type="simple">https://binary.pensoft.net/fig/374711</uri></graphic></fig><fig id="F6" position="float" orientation="portrait"><object-id xmlns:xlink="http://www.w3.org/1999/xlink" content-type="doi" xlink:type="simple">10.3897/mycokeys.62.48480.figure6</object-id><object-id xmlns:xlink="http://www.w3.org/1999/xlink" content-type="arpha" xlink:type="simple">2E2F393B-8F1E-525E-A172-D49141EA86CA</object-id><label>Figure 6.</label><caption><p>The distribution of 111 specimens of <italic><tp:taxon-name><tp:taxon-name-part taxon-name-part-type="genus" reg="Coniocarpon">Coniocarpon</tp:taxon-name-part></tp:taxon-name></italic> in Norway, Sweden and Denmark based on material in BG, C, S, TRH and UPS. <bold>A</bold><italic><tp:taxon-name><tp:taxon-name-part taxon-name-part-type="genus" reg="Coniocarpon">C.</tp:taxon-name-part> <tp:taxon-name-part taxon-name-part-type="species" reg="cinnabarinum">cinnabarinum</tp:taxon-name-part></tp:taxon-name></italic><bold>B</bold><italic><tp:taxon-name><tp:taxon-name-part taxon-name-part-type="genus" reg="Coniocarpon">C.</tp:taxon-name-part> <tp:taxon-name-part taxon-name-part-type="species" reg="cuspidans">cuspidans</tp:taxon-name-part></tp:taxon-name></italic><bold>C</bold><italic><tp:taxon-name><tp:taxon-name-part taxon-name-part-type="genus" reg="Coniocarpon">C.</tp:taxon-name-part> <tp:taxon-name-part taxon-name-part-type="species" reg="fallax">fallax</tp:taxon-name-part></tp:taxon-name></italic>. Single dots may represent several collections.</p></caption><graphic xmlns:xlink="http://www.w3.org/1999/xlink" xlink:href="mycokeys-62-027-g006.jpg" position="float" orientation="portrait" xlink:type="simple" id="oo_374712.jpg"><uri content-type="original_file" xlink:type="simple">https://binary.pensoft.net/fig/374712</uri></graphic></fig></tp:treatment-sec></tp:taxon-treatment>
